# Supplementary material for: Enhancing sampling design in mist-net bat surveys by accounting for sample size optimization
Source: PLoS One. 2017 Mar 23;12(3):e0174067. doi: 10.1371/journal.pone.0174067 (PMC5363843; doi:10.1371/journal.pone.0174067)
Supplement: S1 Table — (XLSX) [file pone.0174067.s004.xlsx]

## Sheet: S1 Table-a
S1 Table - A - Proportion of the variation in the presence/absence data explained by PCoA. Jaccard dissimilarity measure was used.
PCoA was employed using Caillez correction.
Set	Criterion	Axis 1	Axis 2	Axis 3	Axis 4	Axis 5	Total
Amazonia dataset
12 hours	Eigenvalue	3.33741	3.11004	2.96315	2.16319	2.05361
	%	10.8362	10.0979	9.62101	7.02361	6.66784	44.2466
06 hours	Eigenvalue	5.14458	3.97804	3.25656	2.59185	1.99997
	%	14.1437	10.9366	8.95308	7.12563	5.49839	46.6574
06 hours (B)	Eigenvalue	4.38939	3.61564	2.91707	2.39333	2.00314
	%	12.9839	10.6951	8.62873	7.0795	5.9253	45.3125
Atlantic forest dataset
12 hours	Eigenvalue	4.11207	2.58435	2.36754	2.08259	1.69759
	%	15.6357	9.82672	9.00233	7.91883	6.45493	48.8385
06 hours	Eigenvalue	4.54936	3.14701	2.43831	2.36175	1.91252
	%	15.548	10.7553	8.33325	8.07158	6.53627	49.2444
06 hours (B)	Eigenvalue	4.312	2.69548	2.48379	2.1577	1.95058
	%	15.6935	9.81017	9.03972	7.85292	7.09911	49.4954
Cerrado dataset
12 hours	Eigenvalue	3.16269	2.1049	1.68951	1.02226	0.875811
	%	25.3832	16.8936	13.5597	8.20453	7.02911	71.0702
06 hours	Eigenvalue	3.0574	2.08481	1.79968	1.41363	0.926074
	%	21.433	14.615	12.6162	9.90985	6.49198	65.066

## Sheet: S1 Table-b
S1 Table-B - Proportion of the variation in the abundance data explained by PCoA. Bray-Curtis dissimilarity measure was used with a (log + 1) original data transformation.
PCoA was employed using Caillez correction.
Set	Criterion	Axis 1	Axis 2	Axis 3	Axis 4	Axis 5	Total
Amazonia dataset
12 hours	Eigenvalue	4.7919	3.901	2.8043	2.0579	1.9992
	%	12.375	10.074	7.242	5.3147	5.163	40.1687
06 hours	Eigenvalue	7.0705	4.7439	4.0994	3.4541	2.7055
	%	13.5568	9.0959	7.8601	6.6228	5.1875	42.3231
06 hours (B)	Eigenvalue	5.9772	4.6026	3.3282	3.0272	2.5544
	%	11.8434	9.11973	6.59466	5.99831	5.06142	38.6176
Atlantic forest dataset
12 hours	Eigenvalue	5.12595	3.57619	3.06906	2.49178	1.98281
	%	13.9504	9.73268	8.3525	6.78143	5.39626	44.2132
06 hours	Eigenvalue	5.92928	4.44367	3.5902	2.98422	2.49486
	%	13.6457	10.2267	8.26256	6.86793	5.74172	44.7447
06 hours (B)	Eigenvalue	5.38859	3.70348	3.19021	2.5074	2.26506
	%	13.7541	9.45296	8.14287	6.40003	5.78146	43.5315
Cerrado dataset
12 hours	Eigenvalue	4.17155	2.9331	2.35371	1.27762	1.08156
	%	22.479	15.8054	12.6833	6.88465	5.82812	63.6804
06 hours	Eigenvalue	3.87253	2.99793	2.64451	2.10469	1.31792
	%	18.0993	14.0116	12.3598	9.83684	6.15963	60.4671
