# Supplementary material for: Enhancing sampling design in mist-net bat surveys by accounting for sample size optimization
Source: PLoS One. 2017 Mar 23;12(3):e0174067. doi: 10.1371/journal.pone.0174067 (PMC5363843; doi:10.1371/journal.pone.0174067)
Supplement: S2 Table — Taxonomic, functional and rarity traits, detected thresholds (hour of the sampling night), associated 90% confidence limits, response (negative response: detection decreases after threshold; positive response: detection increases), IndVal z-score, median of z-score magnitude across all bootstrap replicates, IndVal statistic (scaled 0–100%), purity and reliability scores (see material and methods). (XLSX) [file pone.0174067.s005.xlsx]

## Sheet: TITAN results
Dataset	Code	Family	Genus	Species	Guild	Rarity	Threshold hour	0.05	0.95	Response	zscore	z.median	IndVal	purity	reliability
Amazonia	sp28_FR_C	Phyllostomidae	Artibeus	obscurus	Highly Cluttered Space - Gleaning Frugivores	Common	3	2	12	Positive	4.55	4.66719	13.08	0.992	1
Amazonia	spp_OM_U	Phyllostomidae			Highly Cluttered Space - Gleaning Insectivores	Uncommon	4	1	7	Negative	4.35	6.01159	2.55	0.986	0.952
Amazonia	sp6_NE_C	Phyllostomidae	Hsunycteris	thomasi	Highly Cluttered Space - Gleaning Nectarivores	Common	7	4	7	Negative	5.57	6.67125	4.92	0.966	0.994
Amazonia	sp40_FR_U	Phyllostomidae	Sturnira	lillium	Highly Cluttered Space - Gleaning Frugivores	Uncommon	9	8	12	Positive	5.76	6.57897	5.48	0.99	0.958
Amazonia	sp2_FR_C	Phyllostomidae	Artibeus	cinereus	Highly Cluttered Space - Gleaning Frugivores	Common	11	3.475	12	Positive	6.47	7.30167	8.72	0.996	0.978
Amazonia	sp3_FR_C	Phyllostomidae	Artibeus	lituratus	Highly Cluttered Space - Gleaning Frugivores	Common	12	3	12	Positive	8.84	8.79269	48.1	1	1
Amazonia	sp4_FR_C	Phyllostomidae	Carollia		Highly Cluttered Space - Gleaning Frugivores	Common	12	11	12	Positive	12.58	12.0381	52.71	1	1
Amazonia	sp27_FR_U	Phyllostomidae	Artibeus	gnomus	Highly Cluttered Space - Gleaning Frugivores	Uncommon	12	10	12	Positive	10.79	9.58623	19.36	0.99	0.994
Atlantic Forest	sp6_FR_C	Phyllostomidae	Carollia	perspicillata	Highly Cluttered Space - Gleaning Frugivores	Common	4	3	7	Negative	11.88	12.3487	35.88	0.996	1
Atlantic Forest	sp11_SA_C	Phyllostomidae	Desmodus	rotundus	Highly Cluttered Space - Gleaning Sanguivores	Common	5	3	7	Negative	7.08	7.80413	8.49	0.984	1
Atlantic Forest	sp1_NE_C	Phyllostomidae	Anoura	caudifer	Highly Cluttered Space - Gleaning Nectarivores	Common	12	10.7	12	Positive	17.9	9.98092	48.8	0.952	0.986
Cerrado	sp08_NE_C	Phyllostomidae	Glossophaga	soricina	Highly Cluttered Space - Gleaning Nectarivores	Common	4	3	4	Negative	8.64	9.06515	21.85	0.99	1
Cerrado	sp03_FR_C	Phyllostomidae	Carollia	perspicillata	Highly Cluttered Space - Gleaning Frugivores	Common	7	3	8	Negative	6.15	7.02965	20.3	0.998	0.998
