# Supplementary material for: Enhancing sampling design in mist-net bat surveys by accounting for sample size optimization
Source: PLoS One. 2017 Mar 23;12(3):e0174067. doi: 10.1371/journal.pone.0174067 (PMC5363843; doi:10.1371/journal.pone.0174067)
Supplement: S3 Table — (XLSX) [file pone.0174067.s006.xlsx]

## Sheet: Planilha1
Dataset	Sampling 1	Sampling 2	Locality	Species	Cronosequence	Guilds
Amazonia	1	1	Area 1	sp. 36	2	AI
Amazonia	1	1	Area 1	sp. 36	2	AI
Amazonia	1	1	Area 1	sp. 14	2	GI
Amazonia	1	1	Area 1	sp. 06	2	NE
Amazonia	1	1	Area 1	sp. 06	2	NE
Amazonia	1	1	Area 1	sp. 06	2	NE
Amazonia	1	1	Area 1	sp. 36	2	AI
Amazonia	1	1	Area 1	sp. 04	3	FR
Amazonia	1	1	Area 1	sp. 06	3	NE
Amazonia	1	1	Area 1	sp. 04	4	FR
Amazonia	1	1	Area 1	sp. 06	4	NE
Amazonia	1	1	Area 1	sp. 04	4	FR
Amazonia	1	1	Area 1	sp. 04	4	FR
Amazonia	1	1	Area 1	sp. 04	4	FR
Amazonia	1	1	Area 1	sp. 39	4	FR
Amazonia	1	1	Area 1	sp. 04	10	FR
Amazonia	1	1	Area 1	sp. 04	11	FR
Amazonia	1	1	Area 1	sp. 04	11	FR
Amazonia	1	1	Area 1	sp. 04	12	FR
Amazonia	1	1	Area 1	sp. 39	12	FR
Amazonia	1	1	Area 1	sp. 39	12	FR
Amazonia	1	1	Area 1	sp. 04	12	FR
Amazonia	2	2	Area 1	sp. 04	2	FR
Amazonia	2	2	Area 1	sp. 04	2	FR
Amazonia	2	2	Area 1	sp. 09	2	FR
Amazonia	2	2	Area 1	sp. 09	2	FR
Amazonia	2	2	Area 1	sp. 04	2	FR
Amazonia	2	2	Area 1	sp. 04	2	FR
Amazonia	2	2	Area 1	sp. 04	2	FR
Amazonia	2	2	Area 1	sp. 04	3	FR
Amazonia	2	2	Area 1	sp. 04	3	FR
Amazonia	2	2	Area 1	sp. 20	3	FR
Amazonia	2	2	Area 1	sp. 04	3	FR
Amazonia	2	2	Area 1	sp. 04	3	FR
Amazonia	2	2	Area 1	sp. 04	4	FR
Amazonia	2	2	Area 1	sp. 08	4	FR
Amazonia	2	2	Area 1	sp. 06	4	NE
Amazonia	2	2	Area 1	sp. 04	4	FR
Amazonia	2	2	Area 1	sp. 04	5	FR
Amazonia	2	2	Area 1	sp. 04	5	FR
Amazonia	2	2	Area 1	sp. 04	6	FR
Amazonia	2	2	Area 1	sp. 04	9	FR
Amazonia	2	2	Area 1	sp. 39	9	FR
Amazonia	2	2	Area 1	sp. 04	9	FR
Amazonia	2	2	Area 1	sp. 04	9	FR
Amazonia	2	2	Area 1	sp. 03	9	FR
Amazonia	2	2	Area 1	sp. 03	11	FR
Amazonia	2	2	Area 1	sp. 04	11	FR
Amazonia	2	2	Area 1	sp. 04	11	FR
Amazonia	2	2	Area 1	sp. 13	11	FR
Amazonia	2	2	Area 1	sp. 04	11	FR
Amazonia	2	2	Area 1	sp. 04	12	FR
Amazonia	2	2	Area 1	sp. 04	12	FR
Amazonia	2	2	Area 1	sp. 03	12	FR
Amazonia	2	2	Area 1	sp. 20	12	FR
Amazonia	3	3	Area 1	sp. 04	2	FR
Amazonia	3	3	Area 1	sp. 04	2	FR
Amazonia	3	3	Area 1	sp. 06	2	NE
Amazonia	3	3	Area 1	sp. 04	2	FR
Amazonia	3	3	Area 1	sp. 06	4	NE
Amazonia	3	3	Area 1	sp. 06	4	NE
Amazonia	3	3	Area 1	sp. 39	4	FR
Amazonia	3	3	Area 1	sp. 33	4	NE
Amazonia	3	3	Area 1	sp. 06	5	NE
Amazonia	3	3	Area 1	sp. 04	5	FR
Amazonia	3	3	Area 1	sp. 04	10	FR
Amazonia	3	3	Area 1	sp. 37	11	OM
Amazonia	3	3	Area 1	sp. 04	12	FR
Amazonia	3	3	Area 1	sp. 04	12	FR
Amazonia	3	3	Area 1	sp. 04	12	FR
Amazonia	4	4	Area 1	sp. 06	2	NE
Amazonia	4	4	Area 1	sp. 04	3	FR
Amazonia	4	4	Area 1	sp. 09	3	FR
Amazonia	4	4	Area 1	sp. 36	3	AI
Amazonia	4	4	Area 1	sp. 08	3	FR
Amazonia	4	4	Area 1	sp. 06	3	NE
Amazonia	4	4	Area 1	sp. 04	3	FR
Amazonia	4	4	Area 1	sp. 04	3	FR
Amazonia	4	4	Area 1	sp. 04	3	FR
Amazonia	4	4	Area 1	sp. 04	4	FR
Amazonia	4	4	Area 1	sp. 04	6	FR
Amazonia	4	4	Area 1	sp. 04	6	FR
Amazonia	4	4	Area 1	sp. 04	6	FR
Amazonia	4	4	Area 1	sp. 02	6	FR
Amazonia	4	4	Area 1	sp. 04	8	FR
Amazonia	4	4	Area 1	sp. 39	10	FR
Amazonia	4	4	Area 1	sp. 20	12	FR
Amazonia	4	4	Area 1	sp. 04	12	FR
Amazonia	4	4	Area 1	sp. 04	12	FR
Amazonia	5	1	Area 2	sp. 28	3	FR
Amazonia	5	1	Area 2	sp. 04	3	FR
Amazonia	5	1	Area 2	sp. 04	4	FR
Amazonia	5	1	Area 2	sp. 04	4	FR
Amazonia	5	1	Area 2	sp. 04	4	FR
Amazonia	5	1	Area 2	sp. 03	5	FR
Amazonia	5	1	Area 2	sp. 39	5	FR
Amazonia	5	1	Area 2	sp. 04	7	FR
Amazonia	5	1	Area 2	sp. 04	7	FR
Amazonia	5	1	Area 2	sp. 04	7	FR
Amazonia	5	1	Area 2	sp. 04	7	FR
Amazonia	5	1	Area 2	sp. 04	7	FR
Amazonia	5	1	Area 2	sp. 03	8	FR
Amazonia	5	1	Area 2	sp. 28	8	FR
Amazonia	5	1	Area 2	sp. 04	8	FR
Amazonia	5	1	Area 2	sp. 04	8	FR
Amazonia	5	1	Area 2	sp. 04	8	FR
Amazonia	5	1	Area 2	sp. 04	8	FR
Amazonia	5	1	Area 2	sp. 19	9	SA
Amazonia	5	1	Area 2	sp. 12	9	FR
Amazonia	5	1	Area 2	sp. 28	9	FR
Amazonia	5	1	Area 2	sp. 38	12	OM
Amazonia	5	1	Area 2	sp. 38	12	OM
Amazonia	5	1	Area 2	sp. 04	12	FR
Amazonia	5	1	Area 2	sp. 04	12	FR
Amazonia	5	1	Area 2	sp. 04	12	FR
Amazonia	5	1	Area 2	sp. 04	12	FR
Amazonia	5	1	Area 2	sp. 04	12	FR
Amazonia	5	1	Area 2	sp. 04	12	FR
Amazonia	5	1	Area 2	sp. 04	12	FR
Amazonia	5	1	Area 2	sp. 28	12	FR
Amazonia	5	1	Area 2	sp. 03	12	FR
Amazonia	6	2	Area 2	sp. 39	3	FR
Amazonia	6	2	Area 2	sp. 04	4	FR
Amazonia	6	2	Area 2	sp. 04	4	FR
Amazonia	6	2	Area 2	sp. 04	4	FR
Amazonia	6	2	Area 2	sp. 04	4	FR
Amazonia	6	2	Area 2	sp. 03	4	FR
Amazonia	6	2	Area 2	sp. 03	4	FR
Amazonia	6	2	Area 2	sp. 28	4	FR
Amazonia	6	2	Area 2	sp. 28	4	FR
Amazonia	6	2	Area 2	sp. 33	10	NE
Amazonia	6	2	Area 2	sp. 42	12	GI
Amazonia	6	2	Area 2	sp. 42	12	GI
Amazonia	7	3	Area 2	sp. 04	3	FR
Amazonia	7	3	Area 2	sp. 04	3	FR
Amazonia	7	3	Area 2	sp. 04	4	FR
Amazonia	7	3	Area 2	sp. 03	4	FR
Amazonia	7	3	Area 2	sp. 03	4	FR
Amazonia	7	3	Area 2	sp. 28	4	FR
Amazonia	7	3	Area 2	sp. 39	4	FR
Amazonia	7	3	Area 2	sp. 06	6	NE
Amazonia	7	3	Area 2	sp. 39	6	FR
Amazonia	7	3	Area 2	sp. 04	7	FR
Amazonia	7	3	Area 2	sp. 04	7	FR
Amazonia	7	3	Area 2	sp. 03	7	FR
Amazonia	7	3	Area 2	sp. 28	7	FR
Amazonia	7	3	Area 2	sp. 04	8	FR
Amazonia	7	3	Area 2	sp. 03	8	FR
Amazonia	7	3	Area 2	sp. 28	8	FR
Amazonia	7	3	Area 2	sp. 04	9	FR
Amazonia	7	3	Area 2	sp. 28	9	FR
Amazonia	7	3	Area 2	sp. 04	10	FR
Amazonia	7	3	Area 2	sp. 04	10	FR
Amazonia	7	3	Area 2	sp. 39	10	FR
Amazonia	7	3	Area 2	sp. 04	11	FR
Amazonia	7	3	Area 2	sp. 04	11	FR
Amazonia	7	3	Area 2	sp. 03	11	FR
Amazonia	7	3	Area 2	sp. 39	11	FR
Amazonia	7	3	Area 2	sp. 30	12	FR
Amazonia	7	3	Area 2	sp. 04	12	FR
Amazonia	7	3	Area 2	sp. 03	12	FR
Amazonia	8	4	Area 2	sp. 02	3	FR
Amazonia	8	4	Area 2	sp. 04	3	FR
Amazonia	8	4	Area 2	sp. 02	3	FR
Amazonia	8	4	Area 2	sp. 04	3	FR
Amazonia	8	4	Area 2	sp. 04	3	FR
Amazonia	8	4	Area 2	sp. 04	3	FR
Amazonia	8	4	Area 2	sp. 04	3	FR
Amazonia	8	4	Area 2	sp. 04	3	FR
Amazonia	8	4	Area 2	sp. 04	3	FR
Amazonia	8	4	Area 2	sp. 04	3	FR
Amazonia	8	4	Area 2	sp. 02	3	FR
Amazonia	8	4	Area 2	sp. 04	7	FR
Amazonia	8	4	Area 2	sp. 04	7	FR
Amazonia	8	4	Area 2	sp. 04	7	FR
Amazonia	8	4	Area 2	sp. 04	7	FR
Amazonia	8	4	Area 2	sp. 09	7	FR
Amazonia	8	4	Area 2	sp. 02	12	FR
Amazonia	8	4	Area 2	sp. 33	12	NE
Amazonia	8	4	Area 2	sp. 04	12	FR
Amazonia	8	4	Area 2	sp. 04	12	FR
Amazonia	8	4	Area 2	sp. 04	12	FR
Amazonia	8	4	Area 2	sp. 04	12	FR
Amazonia	8	4	Area 2	sp. 04	12	FR
Amazonia	8	4	Area 2	sp. 04	12	FR
Amazonia	8	4	Area 2	sp. 04	12	FR
Amazonia	8	4	Area 2	sp. 04	12	FR
Amazonia	8	4	Area 2	sp. 04	12	FR
Amazonia	8	4	Area 2	sp. 04	12	FR
Amazonia	9	5	Area 2	sp. 04	3	FR
Amazonia	9	5	Area 2	sp. 06	3	NE
Amazonia	9	5	Area 2	sp. 04	3	FR
Amazonia	9	5	Area 2	sp. 04	3	FR
Amazonia	9	5	Area 2	sp. 04	3	FR
Amazonia	9	5	Area 2	sp. 03	3	FR
Amazonia	9	5	Area 2	sp. 28	3	FR
Amazonia	9	5	Area 2	sp. 41	3	GI
Amazonia	9	5	Area 2	sp. 03	3	FR
Amazonia	9	5	Area 2	sp. 04	3	FR
Amazonia	9	5	Area 2	sp. 03	3	FR
Amazonia	9	5	Area 2	sp. 39	3	FR
Amazonia	9	5	Area 2	sp. 04	3	FR
Amazonia	9	5	Area 2	sp. 04	3	FR
Amazonia	9	5	Area 2	sp. 04	3	FR
Amazonia	9	5	Area 2	sp. 04	3	FR
Amazonia	9	5	Area 2	sp. 04	3	FR
Amazonia	9	5	Area 2	sp. 04	3	FR
Amazonia	9	5	Area 2	sp. 04	3	FR
Amazonia	9	5	Area 2	sp. 04	3	FR
Amazonia	9	5	Area 2	sp. 04	7	FR
Amazonia	9	5	Area 2	sp. 04	7	FR
Amazonia	9	5	Area 2	sp. 39	7	FR
Amazonia	9	5	Area 2	sp. 39	7	FR
Amazonia	9	5	Area 2	sp. 39	7	FR
Amazonia	9	5	Area 2	sp. 39	9	FR
Amazonia	9	5	Area 2	sp. 02	12	FR
Amazonia	9	5	Area 2	sp. 27	12	FR
Amazonia	9	5	Area 2	sp. 04	12	FR
Amazonia	9	5	Area 2	sp. 04	12	FR
Amazonia	9	5	Area 2	sp. 04	12	FR
Amazonia	9	5	Area 2	sp. 04	12	FR
Amazonia	9	5	Area 2	sp. 03	12	FR
Amazonia	9	5	Area 2	sp. 03	12	FR
Amazonia	10	6	Area 2	sp. 04	2	FR
Amazonia	10	6	Area 2	sp. 33	3	NE
Amazonia	10	6	Area 2	sp. 09	3	FR
Amazonia	10	6	Area 2	sp. 09	3	FR
Amazonia	10	6	Area 2	sp. 03	3	FR
Amazonia	10	6	Area 2	sp. 37	3	OM
Amazonia	10	6	Area 2	sp. 03	3	FR
Amazonia	10	6	Area 2	sp. 06	3	NE
Amazonia	10	6	Area 2	sp. 09	5	FR
Amazonia	10	6	Area 2	sp. 33	5	NE
Amazonia	10	6	Area 2	sp. 04	5	FR
Amazonia	10	6	Area 2	sp. 33	5	NE
Amazonia	10	6	Area 2	sp. 33	7	NE
Amazonia	10	6	Area 2	sp. 04	9	FR
Amazonia	10	6	Area 2	sp. 04	12	FR
Amazonia	10	6	Area 2	sp. 03	12	FR
Amazonia	10	6	Area 2	sp. 27	12	FR
Amazonia	11	7	Area 2	sp. 04	6	FR
Amazonia	11	7	Area 2	sp. 06	6	NE
Amazonia	11	7	Area 2	sp. 19	6	SA
Amazonia	11	7	Area 2	sp. 04	6	FR
Amazonia	11	7	Area 2	sp. 03	8	FR
Amazonia	11	7	Area 2	sp. 28	8	FR
Amazonia	11	7	Area 2	sp. 04	8	FR
Amazonia	11	7	Area 2	sp. 03	10	FR
Amazonia	11	7	Area 2	sp. 04	10	FR
Amazonia	11	7	Area 2	sp. 04	10	FR
Amazonia	11	7	Area 2	sp. 04	10	FR
Amazonia	11	7	Area 2	sp. 39	10	FR
Amazonia	11	7	Area 2	sp. 04	12	FR
Amazonia	11	7	Area 2	sp. 04	12	FR
Amazonia	12	1	Area 3	sp. 28	2	FR
Amazonia	12	1	Area 3	sp. 04	2	FR
Amazonia	12	1	Area 3	sp. 04	2	FR
Amazonia	12	1	Area 3	sp. 04	3	FR
Amazonia	12	1	Area 3	sp. 04	3	FR
Amazonia	12	1	Area 3	sp. 04	4	FR
Amazonia	12	1	Area 3	sp. 39	4	FR
Amazonia	12	1	Area 3	sp. 04	5	FR
Amazonia	12	1	Area 3	sp. 04	5	FR
Amazonia	12	1	Area 3	sp. 39	5	FR
Amazonia	12	1	Area 3	sp. 04	5	FR
Amazonia	12	1	Area 3	sp. 39	5	FR
Amazonia	12	1	Area 3	sp. 41	6	GI
Amazonia	12	1	Area 3	sp. 04	6	FR
Amazonia	12	1	Area 3	sp. 04	6	FR
Amazonia	12	1	Area 3	sp. 28	6	FR
Amazonia	12	1	Area 3	sp. 39	6	FR
Amazonia	12	1	Area 3	sp. 04	6	FR
Amazonia	12	1	Area 3	sp. 04	6	FR
Amazonia	12	1	Area 3	sp. 04	8	FR
Amazonia	12	1	Area 3	sp. 27	8	FR
Amazonia	12	1	Area 3	sp. 04	8	FR
Amazonia	12	1	Area 3	sp. 39	8	FR
Amazonia	12	1	Area 3	sp. 04	8	FR
Amazonia	12	1	Area 3	sp. 04	8	FR
Amazonia	12	1	Area 3	sp. 39	9	FR
Amazonia	12	1	Area 3	sp. 28	9	FR
Amazonia	12	1	Area 3	sp. 04	10	FR
Amazonia	12	1	Area 3	sp. 04	10	FR
Amazonia	12	1	Area 3	sp. 04	10	FR
Amazonia	12	1	Area 3	sp. 23	11	GI
Amazonia	12	1	Area 3	sp. 27	12	FR
Amazonia	12	1	Area 3	sp. 30	12	FR
Amazonia	12	1	Area 3	sp. 04	12	FR
Amazonia	12	1	Area 3	sp. 04	12	FR
Amazonia	12	1	Area 3	sp. 04	12	FR
Amazonia	12	1	Area 3	sp. 04	12	FR
Amazonia	12	1	Area 3	sp. 04	12	FR
Amazonia	13	2	Area 3	sp. 04	3	FR
Amazonia	13	2	Area 3	sp. 28	3	FR
Amazonia	13	2	Area 3	sp. 04	3	FR
Amazonia	13	2	Area 3	sp. 46	3	GI
Amazonia	13	2	Area 3	sp. 46	4	GI
Amazonia	13	2	Area 3	sp. 28	4	FR
Amazonia	13	2	Area 3	sp. 04	4	FR
Amazonia	13	2	Area 3	sp. 28	4	FR
Amazonia	13	2	Area 3	sp. 04	4	FR
Amazonia	13	2	Area 3	sp. 20	6	FR
Amazonia	13	2	Area 3	sp. 09	6	FR
Amazonia	13	2	Area 3	sp. 28	8	FR
Amazonia	13	2	Area 3	sp. 20	8	FR
Amazonia	13	2	Area 3	sp. 04	8	FR
Amazonia	13	2	Area 3	sp. 04	8	FR
Amazonia	13	2	Area 3	sp. 39	10	FR
Amazonia	13	2	Area 3	sp. 04	10	FR
Amazonia	13	2	Area 3	sp. 03	12	FR
Amazonia	13	2	Area 3	sp. 45	12	FR
Amazonia	13	2	Area 3	sp. 06	12	NE
Amazonia	13	2	Area 3	sp. 01	12	FR
Amazonia	13	2	Area 3	sp. 02	12	FR
Amazonia	13	2	Area 3	sp. 27	12	FR
Amazonia	13	2	Area 3	sp. 04	12	FR
Amazonia	13	2	Area 3	sp. 04	12	FR
Amazonia	13	2	Area 3	sp. 04	12	FR
Amazonia	13	2	Area 3	sp. 04	12	FR
Amazonia	13	2	Area 3	sp. 04	12	FR
Amazonia	14	3	Area 3	sp. 04	1	FR
Amazonia	14	3	Area 3	sp. 14	1	GI
Amazonia	14	3	Area 3	sp. 39	1	FR
Amazonia	14	3	Area 3	sp. 36	1	AI
Amazonia	14	3	Area 3	sp. 39	3	FR
Amazonia	14	3	Area 3	sp. 28	4	FR
Amazonia	14	3	Area 3	sp. 27	8	FR
Amazonia	14	3	Area 3	sp. 02	9	FR
Amazonia	14	3	Area 3	sp. 41	10	GI
Amazonia	14	3	Area 3	sp. 36	12	AI
Amazonia	15	4	Area 3	sp. 28	1	FR
Amazonia	15	4	Area 3	sp. 27	2	FR
Amazonia	15	4	Area 3	sp. 27	2	FR
Amazonia	15	4	Area 3	sp. 09	4	FR
Amazonia	15	4	Area 3	sp. 39	4	FR
Amazonia	15	4	Area 3	sp. 39	4	FR
Amazonia	15	4	Area 3	sp. 02	4	FR
Amazonia	15	4	Area 3	sp. 27	6	FR
Amazonia	15	4	Area 3	sp. 09	7	FR
Amazonia	15	4	Area 3	sp. 28	7	FR
Amazonia	15	4	Area 3	sp. 02	7	FR
Amazonia	15	4	Area 3	sp. 27	10	FR
Amazonia	15	4	Area 3	sp. 27	10	FR
Amazonia	15	4	Area 3	sp. 39	12	FR
Amazonia	15	4	Area 3	sp. 22	12	GI
Amazonia	16	5	Area 3	sp. 04	2	FR
Amazonia	16	5	Area 3	sp. 28	2	FR
Amazonia	16	5	Area 3	sp. 27	3	FR
Amazonia	16	5	Area 3	sp. 39	3	FR
Amazonia	16	5	Area 3	sp. 27	3	FR
Amazonia	16	5	Area 3	sp. 28	3	FR
Amazonia	16	5	Area 3	sp. 41	4	GI
Amazonia	16	5	Area 3	sp. 27	4	FR
Amazonia	16	5	Area 3	sp. 27	4	FR
Amazonia	16	5	Area 3	sp. 13	5	FR
Amazonia	16	5	Area 3	sp. 28	7	FR
Amazonia	16	5	Area 3	sp. 39	8	FR
Amazonia	16	5	Area 3	sp. 42	9	GI
Amazonia	16	5	Area 3	sp. 28	9	FR
Amazonia	16	5	Area 3	sp. 27	10	FR
Amazonia	16	5	Area 3	sp. 39	10	FR
Amazonia	16	5	Area 3	sp. 31	12	CA
Amazonia	16	5	Area 3	sp. 41	12	GI
Amazonia	16	5	Area 3	sp. 02	12	FR
Amazonia	16	5	Area 3	sp. 04	12	FR
Amazonia	17	6	Area 3	sp. 27	3	FR
Amazonia	17	6	Area 3	sp. 20	7	FR
Amazonia	17	6	Area 3	sp. 20	7	FR
Amazonia	17	6	Area 3	sp. 20	7	FR
Amazonia	17	6	Area 3	sp. 13	12	FR
Amazonia	17	6	Area 3	sp. 04	12	FR
Amazonia	17	6	Area 3	sp. 04	12	FR
Amazonia	17	6	Area 3	sp. 20	12	FR
Amazonia	17	6	Area 3	sp. 09	12	FR
Amazonia	17	6	Area 3	sp. 04	12	FR
Amazonia	17	6	Area 3	sp. 02	12	FR
Amazonia	17	6	Area 3	sp. 13	12	FR
Amazonia	17	6	Area 3	sp. 27	12	FR
Amazonia	18	1	Area 4	sp. 33	2	NE
Amazonia	18	1	Area 4	sp. 09	2	FR
Amazonia	18	1	Area 4	sp. 06	4	NE
Amazonia	18	1	Area 4	sp. 28	4	FR
Amazonia	18	1	Area 4	sp. 47	6	GI
Amazonia	18	1	Area 4	sp. 04	10	FR
Amazonia	18	1	Area 4	sp. 30	10	FR
Amazonia	18	1	Area 4	sp. 28	10	FR
Amazonia	18	1	Area 4	sp. 04	10	FR
Amazonia	18	1	Area 4	sp. 04	10	FR
Amazonia	18	1	Area 4	sp. 04	12	FR
Amazonia	19	2	Area 4	sp. 04	2	FR
Amazonia	19	2	Area 4	sp. 04	2	FR
Amazonia	19	2	Area 4	sp. 04	2	FR
Amazonia	19	2	Area 4	sp. 39	2	FR
Amazonia	19	2	Area 4	sp. 39	2	FR
Amazonia	19	2	Area 4	sp. 06	2	NE
Amazonia	19	2	Area 4	sp. 20	4	FR
Amazonia	19	2	Area 4	sp. 04	4	FR
Amazonia	19	2	Area 4	sp. 20	5	FR
Amazonia	19	2	Area 4	sp. 27	5	FR
Amazonia	19	2	Area 4	sp. 27	5	FR
Amazonia	19	2	Area 4	sp. 04	7	FR
Amazonia	19	2	Area 4	sp. 04	7	FR
Amazonia	19	2	Area 4	sp. 47	7	GI
Amazonia	19	2	Area 4	sp. 30	7	FR
Amazonia	19	2	Area 4	sp. 34	7	NE
Amazonia	19	2	Area 4	sp. 28	7	FR
Amazonia	19	2	Area 4	sp. 39	7	FR
Amazonia	19	2	Area 4	sp. 39	10	FR
Amazonia	19	2	Area 4	sp. 04	12	FR
Amazonia	19	2	Area 4	sp. 04	12	FR
Amazonia	19	2	Area 4	sp. 04	12	FR
Amazonia	19	2	Area 4	sp. 04	12	FR
Amazonia	19	2	Area 4	sp. 39	12	FR
Amazonia	20	3	Area 4	sp. 04	2	FR
Amazonia	20	3	Area 4	sp. 04	3	FR
Amazonia	20	3	Area 4	sp. 04	3	FR
Amazonia	20	3	Area 4	sp. 04	3	FR
Amazonia	20	3	Area 4	sp. 04	3	FR
Amazonia	20	3	Area 4	sp. 04	3	FR
Amazonia	20	3	Area 4	sp. 04	3	FR
Amazonia	20	3	Area 4	sp. 04	3	FR
Amazonia	20	3	Area 4	sp. 04	3	FR
Amazonia	20	3	Area 4	sp. 04	4	FR
Amazonia	20	3	Area 4	sp. 04	4	FR
Amazonia	20	3	Area 4	sp. 04	4	FR
Amazonia	20	3	Area 4	sp. 04	4	FR
Amazonia	20	3	Area 4	sp. 08	4	FR
Amazonia	20	3	Area 4	sp. 40	4	FR
Amazonia	20	3	Area 4	sp. 03	4	FR
Amazonia	20	3	Area 4	sp. 08	11	FR
Amazonia	20	3	Area 4	sp. 08	12	FR
Amazonia	20	3	Area 4	sp. 03	12	FR
Amazonia	20	3	Area 4	sp. 04	12	FR
Amazonia	20	3	Area 4	sp. 04	12	FR
Amazonia	20	3	Area 4	sp. 04	12	FR
Amazonia	20	3	Area 4	sp. 04	12	FR
Amazonia	20	3	Area 4	sp. 04	12	FR
Amazonia	20	3	Area 4	sp. 04	12	FR
Amazonia	20	3	Area 4	sp. 04	12	FR
Amazonia	20	3	Area 4	sp. 04	12	FR
Amazonia	20	3	Area 4	sp. 28	12	FR
Amazonia	21	4	Area 4	sp. 04	2	FR
Amazonia	21	4	Area 4	sp. 04	4	FR
Amazonia	21	4	Area 4	sp. 39	4	FR
Amazonia	21	4	Area 4	sp. 04	6	FR
Amazonia	21	4	Area 4	sp. 04	6	FR
Amazonia	21	4	Area 4	sp. 04	6	FR
Amazonia	21	4	Area 4	sp. 04	6	FR
Amazonia	21	4	Area 4	sp. 04	9	FR
Amazonia	21	4	Area 4	sp. 04	12	FR
Amazonia	22	5	Area 4	sp. 04	2	FR
Amazonia	22	5	Area 4	sp. 04	2	FR
Amazonia	22	5	Area 4	sp. 39	3	FR
Amazonia	22	5	Area 4	sp. 41	3	GI
Amazonia	22	5	Area 4	sp. 08	3	FR
Amazonia	22	5	Area 4	sp. 12	3	FR
Amazonia	22	5	Area 4	sp. 04	3	FR
Amazonia	22	5	Area 4	sp. 08	3	FR
Amazonia	22	5	Area 4	sp. 04	3	FR
Amazonia	22	5	Area 4	sp. 04	3	FR
Amazonia	22	5	Area 4	sp. 04	3	FR
Amazonia	22	5	Area 4	sp. 04	3	FR
Amazonia	22	5	Area 4	sp. 04	3	FR
Amazonia	22	5	Area 4	sp. 04	3	FR
Amazonia	22	5	Area 4	sp. 04	3	FR
Amazonia	22	5	Area 4	sp. 04	3	FR
Amazonia	22	5	Area 4	sp. 04	3	FR
Amazonia	22	5	Area 4	sp. 04	3	FR
Amazonia	22	5	Area 4	sp. 04	3	FR
Amazonia	22	5	Area 4	sp. 04	3	FR
Amazonia	22	5	Area 4	sp. 04	3	FR
Amazonia	22	5	Area 4	sp. 04	3	FR
Amazonia	22	5	Area 4	sp. 04	3	FR
Amazonia	22	5	Area 4	sp. 04	3	FR
Amazonia	22	5	Area 4	sp. 04	3	FR
Amazonia	22	5	Area 4	sp. 04	3	FR
Amazonia	22	5	Area 4	sp. 04	3	FR
Amazonia	22	5	Area 4	sp. 04	3	FR
Amazonia	22	5	Area 4	sp. 04	3	FR
Amazonia	22	5	Area 4	sp. 04	3	FR
Amazonia	22	5	Area 4	sp. 04	9	FR
Amazonia	22	5	Area 4	sp. 04	9	FR
Amazonia	22	5	Area 4	sp. 04	9	FR
Amazonia	22	5	Area 4	sp. 04	9	FR
Amazonia	22	5	Area 4	sp. 04	9	FR
Amazonia	22	5	Area 4	sp. 08	9	FR
Amazonia	22	5	Area 4	sp. 03	11	FR
Amazonia	22	5	Area 4	sp. 04	11	FR
Amazonia	22	5	Area 4	sp. 04	11	FR
Amazonia	22	5	Area 4	sp. 03	11	FR
Amazonia	22	5	Area 4	sp. 28	11	FR
Amazonia	22	5	Area 4	sp. 36	12	AI
Amazonia	22	5	Area 4	sp. 28	12	FR
Amazonia	22	5	Area 4	sp. 04	12	FR
Amazonia	22	5	Area 4	sp. 04	12	FR
Amazonia	22	5	Area 4	sp. 04	12	FR
Amazonia	23	6	Area 4	sp. 04	2	FR
Amazonia	23	6	Area 4	sp. 04	2	FR
Amazonia	23	6	Area 4	sp. 04	2	FR
Amazonia	23	6	Area 4	sp. 04	2	FR
Amazonia	23	6	Area 4	sp. 04	2	FR
Amazonia	23	6	Area 4	sp. 04	2	FR
Amazonia	23	6	Area 4	sp. 39	4	FR
Amazonia	23	6	Area 4	sp. 40	4	FR
Amazonia	23	6	Area 4	sp. 04	4	FR
Amazonia	23	6	Area 4	sp. 28	4	FR
Amazonia	23	6	Area 4	sp. 03	4	FR
Amazonia	23	6	Area 4	sp. 08	9	FR
Amazonia	23	6	Area 4	sp. 08	9	FR
Amazonia	23	6	Area 4	sp. 08	9	FR
Amazonia	23	6	Area 4	sp. 08	9	FR
Amazonia	23	6	Area 4	sp. 08	9	FR
Amazonia	23	6	Area 4	sp. 40	9	FR
Amazonia	23	6	Area 4	sp. 39	12	FR
Amazonia	23	6	Area 4	sp. 03	12	FR
Amazonia	23	6	Area 4	sp. 04	12	FR
Amazonia	23	6	Area 4	sp. 04	12	FR
Amazonia	23	6	Area 4	sp. 08	12	FR
Amazonia	24	7	Area 4	sp. 08	2	FR
Amazonia	24	7	Area 4	sp. 36	4	AI
Amazonia	24	7	Area 4	sp. 04	4	FR
Amazonia	24	7	Area 4	sp. 06	6	NE
Amazonia	24	7	Area 4	sp. 24	6	OM
Amazonia	24	7	Area 4	sp. 04	6	FR
Amazonia	24	7	Area 4	sp. 28	6	FR
Amazonia	24	7	Area 4	sp. 08	6	FR
Amazonia	24	7	Area 4	sp. 39	6	FR
Amazonia	24	7	Area 4	sp. 04	6	FR
Amazonia	24	7	Area 4	sp. 08	6	FR
Amazonia	24	7	Area 4	sp. 08	6	FR
Amazonia	24	7	Area 4	sp. 04	6	FR
Amazonia	24	7	Area 4	sp. 19	9	SA
Amazonia	24	7	Area 4	sp. 40	9	FR
Amazonia	24	7	Area 4	sp. 08	10	FR
Amazonia	24	7	Area 4	sp. 04	10	FR
Amazonia	25	8	Area 4	sp. 04	2	FR
Amazonia	25	8	Area 4	sp. 04	2	FR
Amazonia	25	8	Area 4	sp. 04	2	FR
Amazonia	25	8	Area 4	sp. 04	2	FR
Amazonia	25	8	Area 4	sp. 21	2	OM
Amazonia	25	8	Area 4	sp. 04	7	FR
Amazonia	25	8	Area 4	sp. 04	7	FR
Amazonia	25	8	Area 4	sp. 39	7	FR
Amazonia	25	8	Area 4	sp. 27	7	FR
Amazonia	25	8	Area 4	sp. 14	12	GI
Amazonia	25	8	Area 4	sp. 04	12	FR
Amazonia	25	8	Area 4	sp. 04	12	FR
Amazonia	25	8	Area 4	sp. 04	12	FR
Amazonia	25	8	Area 4	sp. 04	12	FR
Amazonia	25	8	Area 4	sp. 09	12	FR
Amazonia	25	8	Area 4	sp. 09	12	FR
Amazonia	26	1	Area 5	sp. 04	1	FR
Amazonia	26	1	Area 5	sp. 04	2	FR
Amazonia	26	1	Area 5	sp. 04	2	FR
Amazonia	26	1	Area 5	sp. 04	2	FR
Amazonia	26	1	Area 5	sp. 09	10	FR
Amazonia	26	1	Area 5	sp. 04	11	FR
Amazonia	26	1	Area 5	sp. 04	11	FR
Amazonia	26	1	Area 5	sp. 03	11	FR
Amazonia	26	1	Area 5	sp. 04	12	FR
Amazonia	27	2	Area 5	sp. 06	3	NE
Amazonia	27	2	Area 5	sp. 04	3	FR
Amazonia	27	2	Area 5	sp. 04	3	FR
Amazonia	27	2	Area 5	sp. 04	4	FR
Amazonia	27	2	Area 5	sp. 41	4	GI
Amazonia	27	2	Area 5	sp. 36	6	AI
Amazonia	27	2	Area 5	sp. 04	10	FR
Amazonia	27	2	Area 5	sp. 41	12	GI
Amazonia	27	2	Area 5	sp. 41	12	GI
Amazonia	27	2	Area 5	sp. 03	12	FR
Amazonia	27	2	Area 5	sp. 03	12	FR
Amazonia	27	2	Area 5	sp. 04	12	FR
Amazonia	28	3	Area 5	sp. 04	4	FR
Amazonia	28	3	Area 5	sp. 28	4	FR
Amazonia	28	3	Area 5	sp. 28	4	FR
Amazonia	28	3	Area 5	sp. 03	4	FR
Amazonia	28	3	Area 5	sp. 04	5	FR
Amazonia	28	3	Area 5	sp. 04	5	FR
Amazonia	28	3	Area 5	sp. 04	5	FR
Amazonia	28	3	Area 5	sp. 04	5	FR
Amazonia	28	3	Area 5	sp. 28	6	FR
Amazonia	28	3	Area 5	sp. 04	6	FR
Amazonia	28	3	Area 5	sp. 04	6	FR
Amazonia	28	3	Area 5	sp. 03	6	FR
Amazonia	28	3	Area 5	sp. 28	6	FR
Amazonia	28	3	Area 5	sp. 28	7	FR
Amazonia	28	3	Area 5	sp. 04	10	FR
Amazonia	28	3	Area 5	sp. 03	10	FR
Amazonia	28	3	Area 5	sp. 04	12	FR
Amazonia	28	3	Area 5	sp. 04	12	FR
Amazonia	28	3	Area 5	sp. 03	12	FR
Amazonia	29	4	Area 5	sp. 30	1	FR
Amazonia	29	4	Area 5	sp. 04	1	FR
Amazonia	29	4	Area 5	sp. 04	1	FR
Amazonia	29	4	Area 5	sp. 41	2	GI
Amazonia	29	4	Area 5	sp. 42	2	GI
Amazonia	29	4	Area 5	sp. 03	2	FR
Amazonia	29	4	Area 5	sp. 27	3	FR
Amazonia	29	4	Area 5	sp. 04	3	FR
Amazonia	29	4	Area 5	sp. 03	3	FR
Amazonia	29	4	Area 5	sp. 27	3	FR
Amazonia	29	4	Area 5	sp. 03	7	FR
Amazonia	29	4	Area 5	sp. 03	7	FR
Amazonia	29	4	Area 5	sp. 03	7	FR
Amazonia	29	4	Area 5	sp. 04	7	FR
Amazonia	29	4	Area 5	sp. 04	7	FR
Amazonia	29	4	Area 5	sp. 04	7	FR
Amazonia	29	4	Area 5	sp. 04	7	FR
Amazonia	29	4	Area 5	sp. 04	7	FR
Amazonia	29	4	Area 5	sp. 04	7	FR
Amazonia	29	4	Area 5	sp. 04	7	FR
Amazonia	29	4	Area 5	sp. 04	7	FR
Amazonia	29	4	Area 5	sp. 04	7	FR
Amazonia	29	4	Area 5	sp. 04	7	FR
Amazonia	29	4	Area 5	sp. 04	7	FR
Amazonia	29	4	Area 5	sp. 04	7	FR
Amazonia	29	4	Area 5	sp. 04	7	FR
Amazonia	29	4	Area 5	sp. 03	10	FR
Amazonia	29	4	Area 5	sp. 03	10	FR
Amazonia	29	4	Area 5	sp. 01	10	FR
Amazonia	29	4	Area 5	sp. 04	10	FR
Amazonia	29	4	Area 5	sp. 04	10	FR
Amazonia	29	4	Area 5	sp. 19	10	SA
Amazonia	29	4	Area 5	sp. 03	10	FR
Amazonia	29	4	Area 5	sp. 03	10	FR
Amazonia	29	4	Area 5	sp. 30	10	FR
Amazonia	29	4	Area 5	sp. 27	10	FR
Amazonia	29	4	Area 5	sp. 04	12	FR
Amazonia	29	4	Area 5	sp. 04	12	FR
Amazonia	29	4	Area 5	sp. 04	12	FR
Amazonia	29	4	Area 5	sp. 04	12	FR
Amazonia	29	4	Area 5	sp. 04	12	FR
Amazonia	29	4	Area 5	sp. 04	12	FR
Amazonia	29	4	Area 5	sp. 04	12	FR
Amazonia	29	4	Area 5	sp. 04	12	FR
Amazonia	29	4	Area 5	sp. 03	12	FR
Amazonia	29	4	Area 5	sp. 03	12	FR
Amazonia	29	4	Area 5	sp. 03	12	FR
Amazonia	29	4	Area 5	sp. 27	12	FR
Amazonia	29	4	Area 5	sp. 29	12	FR
Amazonia	29	4	Area 5	sp. 04	12	FR
Amazonia	29	4	Area 5	sp. 04	12	FR
Amazonia	29	4	Area 5	sp. 04	12	FR
Amazonia	29	4	Area 5	sp. 04	12	FR
Amazonia	29	4	Area 5	sp. 04	12	FR
Amazonia	29	4	Area 5	sp. 04	12	FR
Amazonia	29	4	Area 5	sp. 39	12	FR
Amazonia	30	5	Area 5	sp. 04	3	FR
Amazonia	30	5	Area 5	sp. 04	5	FR
Amazonia	30	5	Area 5	sp. 03	5	FR
Amazonia	30	5	Area 5	sp. 12	6	FR
Amazonia	30	5	Area 5	sp. 03	6	FR
Amazonia	30	5	Area 5	sp. 03	6	FR
Amazonia	30	5	Area 5	sp. 04	7	FR
Amazonia	30	5	Area 5	sp. 04	9	FR
Amazonia	31	6	Area 5	sp. 04	2	FR
Amazonia	31	6	Area 5	sp. 04	2	FR
Amazonia	31	6	Area 5	sp. 04	2	FR
Amazonia	31	6	Area 5	sp. 03	2	FR
Amazonia	31	6	Area 5	sp. 03	2	FR
Amazonia	31	6	Area 5	sp. 03	5	FR
Amazonia	31	6	Area 5	sp. 03	5	FR
Amazonia	31	6	Area 5	sp. 04	5	FR
Amazonia	31	6	Area 5	sp. 04	5	FR
Amazonia	31	6	Area 5	sp. 04	5	FR
Amazonia	31	6	Area 5	sp. 30	5	FR
Amazonia	31	6	Area 5	sp. 04	5	FR
Amazonia	31	6	Area 5	sp. 04	5	FR
Amazonia	31	6	Area 5	sp. 04	5	FR
Amazonia	31	6	Area 5	sp. 30	9	FR
Amazonia	31	6	Area 5	sp. 27	9	FR
Amazonia	31	6	Area 5	sp. 28	9	FR
Amazonia	31	6	Area 5	sp. 04	9	FR
Amazonia	31	6	Area 5	sp. 04	10	FR
Amazonia	31	6	Area 5	sp. 30	12	FR
Amazonia	32	7	Area 5	sp. 04	2	FR
Amazonia	32	7	Area 5	sp. 04	2	FR
Amazonia	32	7	Area 5	sp. 04	2	FR
Amazonia	32	7	Area 5	sp. 04	2	FR
Amazonia	32	7	Area 5	sp. 41	6	GI
Amazonia	32	7	Area 5	sp. 39	8	FR
Amazonia	32	7	Area 5	sp. 39	10	FR
Amazonia	32	7	Area 5	sp. 04	12	FR
Amazonia	33	8	Area 5	sp. 04	2	FR
Amazonia	33	8	Area 5	sp. 47	2	GI
Amazonia	33	8	Area 5	sp. 04	3	FR
Amazonia	33	8	Area 5	sp. 04	3	FR
Amazonia	33	8	Area 5	sp. 41	3	GI
Amazonia	33	8	Area 5	sp. 26	3	FR
Amazonia	33	8	Area 5	sp. 09	3	FR
Amazonia	33	8	Area 5	sp. 04	3	FR
Amazonia	33	8	Area 5	sp. 28	4	FR
Amazonia	33	8	Area 5	sp. 26	4	FR
Amazonia	33	8	Area 5	sp. 09	4	FR
Amazonia	33	8	Area 5	sp. 09	4	FR
Amazonia	33	8	Area 5	sp. 38	4	OM
Amazonia	33	8	Area 5	sp. 20	4	FR
Amazonia	33	8	Area 5	sp. 04	4	FR
Amazonia	33	8	Area 5	sp. 04	4	FR
Amazonia	33	8	Area 5	sp. 04	4	FR
Amazonia	33	8	Area 5	sp. 04	4	FR
Amazonia	33	8	Area 5	sp. 04	4	FR
Amazonia	33	8	Area 5	sp. 04	4	FR
Amazonia	33	8	Area 5	sp. 04	4	FR
Amazonia	33	8	Area 5	sp. 03	4	FR
Amazonia	33	8	Area 5	sp. 03	4	FR
Amazonia	33	8	Area 5	sp. 03	4	FR
Amazonia	33	8	Area 5	sp. 03	4	FR
Amazonia	33	8	Area 5	sp. 03	4	FR
Amazonia	33	8	Area 5	sp. 28	4	FR
Amazonia	33	8	Area 5	sp. 02	5	FR
Amazonia	33	8	Area 5	sp. 20	5	FR
Amazonia	33	8	Area 5	sp. 10	5	FR
Amazonia	33	8	Area 5	sp. 04	6	FR
Amazonia	33	8	Area 5	sp. 04	6	FR
Amazonia	33	8	Area 5	sp. 03	6	FR
Amazonia	33	8	Area 5	sp. 03	6	FR
Amazonia	33	8	Area 5	sp. 03	6	FR
Amazonia	33	8	Area 5	sp. 03	6	FR
Amazonia	33	8	Area 5	sp. 39	6	FR
Amazonia	33	8	Area 5	sp. 04	9	FR
Amazonia	33	8	Area 5	sp. 04	9	FR
Amazonia	33	8	Area 5	sp. 03	9	FR
Amazonia	33	8	Area 5	sp. 03	9	FR
Amazonia	33	8	Area 5	sp. 03	9	FR
Amazonia	33	8	Area 5	sp. 09	9	FR
Amazonia	33	8	Area 5	sp. 04	12	FR
Amazonia	33	8	Area 5	sp. 03	12	FR
Amazonia	33	8	Area 5	sp. 26	12	FR
Amazonia	34	1	Area 6	sp. 33	1	NE
Amazonia	34	1	Area 6	sp. 33	2	NE
Amazonia	34	1	Area 6	sp. 33	2	NE
Amazonia	34	1	Area 6	sp. 04	3	FR
Amazonia	34	1	Area 6	sp. 39	3	FR
Amazonia	34	1	Area 6	sp. 39	3	FR
Amazonia	34	1	Area 6	sp. 39	4	FR
Amazonia	34	1	Area 6	sp. 39	5	FR
Amazonia	34	1	Area 6	sp. 39	5	FR
Amazonia	34	1	Area 6	sp. 04	5	FR
Amazonia	34	1	Area 6	sp. 39	5	FR
Amazonia	34	1	Area 6	sp. 33	5	NE
Amazonia	34	1	Area 6	sp. 28	5	FR
Amazonia	34	1	Area 6	sp. 39	5	FR
Amazonia	34	1	Area 6	sp. 39	5	FR
Amazonia	34	1	Area 6	sp. 39	7	FR
Amazonia	34	1	Area 6	sp. 39	7	FR
Amazonia	34	1	Area 6	sp. 39	7	FR
Amazonia	34	1	Area 6	sp. 39	7	FR
Amazonia	34	1	Area 6	sp. 39	8	FR
Amazonia	34	1	Area 6	sp. 39	8	FR
Amazonia	34	1	Area 6	sp. 39	8	FR
Amazonia	34	1	Area 6	sp. 39	8	FR
Amazonia	34	1	Area 6	sp. 39	8	FR
Amazonia	34	1	Area 6	sp. 02	8	FR
Amazonia	34	1	Area 6	sp. 09	8	FR
Amazonia	34	1	Area 6	sp. 04	8	FR
Amazonia	34	1	Area 6	sp. 02	8	FR
Amazonia	34	1	Area 6	sp. 09	8	FR
Amazonia	34	1	Area 6	sp. 13	8	FR
Amazonia	34	1	Area 6	sp. 13	8	FR
Amazonia	34	1	Area 6	sp. 27	9	FR
Amazonia	34	1	Area 6	sp. 02	9	FR
Amazonia	34	1	Area 6	sp. 39	9	FR
Amazonia	34	1	Area 6	sp. 39	9	FR
Amazonia	34	1	Area 6	sp. 39	9	FR
Amazonia	34	1	Area 6	sp. 09	9	FR
Amazonia	34	1	Area 6	sp. 28	11	FR
Amazonia	34	1	Area 6	sp. 39	11	FR
Amazonia	34	1	Area 6	sp. 27	12	FR
Amazonia	34	1	Area 6	sp. 27	12	FR
Amazonia	34	1	Area 6	sp. 13	12	FR
Amazonia	34	1	Area 6	sp. 13	12	FR
Amazonia	34	1	Area 6	sp. 02	12	FR
Amazonia	34	1	Area 6	sp. 39	12	FR
Amazonia	35	2	Area 6	sp. 27	1	FR
Amazonia	35	2	Area 6	sp. 09	1	FR
Amazonia	35	2	Area 6	sp. 13	1	FR
Amazonia	35	2	Area 6	sp. 13	2	FR
Amazonia	35	2	Area 6	sp. 02	2	FR
Amazonia	35	2	Area 6	sp. 04	2	FR
Amazonia	35	2	Area 6	sp. 39	2	FR
Amazonia	35	2	Area 6	sp. 04	2	FR
Amazonia	35	2	Area 6	sp. 04	2	FR
Amazonia	35	2	Area 6	sp. 39	2	FR
Amazonia	35	2	Area 6	sp. 04	2	FR
Amazonia	35	2	Area 6	sp. 39	2	FR
Amazonia	35	2	Area 6	sp. 04	2	FR
Amazonia	35	2	Area 6	sp. 39	2	FR
Amazonia	35	2	Area 6	sp. 13	2	FR
Amazonia	35	2	Area 6	sp. 13	2	FR
Amazonia	35	2	Area 6	sp. 39	3	FR
Amazonia	35	2	Area 6	sp. 13	3	FR
Amazonia	35	2	Area 6	sp. 39	3	FR
Amazonia	35	2	Area 6	sp. 39	3	FR
Amazonia	35	2	Area 6	sp. 39	3	FR
Amazonia	35	2	Area 6	sp. 08	3	FR
Amazonia	35	2	Area 6	sp. 04	3	FR
Amazonia	35	2	Area 6	sp. 13	3	FR
Amazonia	35	2	Area 6	sp. 39	3	FR
Amazonia	35	2	Area 6	sp. 39	3	FR
Amazonia	35	2	Area 6	sp. 13	3	FR
Amazonia	35	2	Area 6	sp. 27	3	FR
Amazonia	35	2	Area 6	sp. 13	4	FR
Amazonia	35	2	Area 6	sp. 04	4	FR
Amazonia	35	2	Area 6	sp. 11	4	GI
Amazonia	35	2	Area 6	sp. 13	4	FR
Amazonia	35	2	Area 6	sp. 13	4	FR
Amazonia	35	2	Area 6	sp. 02	4	FR
Amazonia	35	2	Area 6	sp. 39	4	FR
Amazonia	35	2	Area 6	sp. 39	4	FR
Amazonia	35	2	Area 6	sp. 13	4	FR
Amazonia	35	2	Area 6	sp. 39	5	FR
Amazonia	35	2	Area 6	sp. 39	5	FR
Amazonia	35	2	Area 6	sp. 39	5	FR
Amazonia	35	2	Area 6	sp. 39	5	FR
Amazonia	35	2	Area 6	sp. 13	5	FR
Amazonia	35	2	Area 6	sp. 13	5	FR
Amazonia	35	2	Area 6	sp. 02	5	FR
Amazonia	35	2	Area 6	sp. 04	5	FR
Amazonia	35	2	Area 6	sp. 04	5	FR
Amazonia	35	2	Area 6	sp. 04	5	FR
Amazonia	35	2	Area 6	sp. 27	5	FR
Amazonia	35	2	Area 6	sp. 09	5	FR
Amazonia	35	2	Area 6	sp. 39	6	FR
Amazonia	35	2	Area 6	sp. 39	6	FR
Amazonia	35	2	Area 6	sp. 27	6	FR
Amazonia	35	2	Area 6	sp. 02	6	FR
Amazonia	35	2	Area 6	sp. 04	6	FR
Amazonia	35	2	Area 6	sp. 04	6	FR
Amazonia	35	2	Area 6	sp. 13	6	FR
Amazonia	35	2	Area 6	sp. 13	6	FR
Amazonia	35	2	Area 6	sp. 39	7	FR
Amazonia	35	2	Area 6	sp. 28	9	FR
Amazonia	35	2	Area 6	sp. 39	9	FR
Amazonia	35	2	Area 6	sp. 39	10	FR
Amazonia	35	2	Area 6	sp. 39	10	FR
Amazonia	35	2	Area 6	sp. 39	10	FR
Amazonia	35	2	Area 6	sp. 39	10	FR
Amazonia	35	2	Area 6	sp. 39	10	FR
Amazonia	35	2	Area 6	sp. 39	11	FR
Amazonia	35	2	Area 6	sp. 39	11	FR
Amazonia	35	2	Area 6	sp. 39	11	FR
Amazonia	35	2	Area 6	sp. 39	11	FR
Amazonia	35	2	Area 6	sp. 39	11	FR
Amazonia	35	2	Area 6	sp. 27	11	FR
Amazonia	35	2	Area 6	sp. 13	11	FR
Amazonia	35	2	Area 6	sp. 02	11	FR
Amazonia	35	2	Area 6	sp. 09	11	FR
Amazonia	35	2	Area 6	sp. 28	11	FR
Amazonia	35	2	Area 6	sp. 40	11	FR
Amazonia	35	2	Area 6	sp. 41	12	GI
Amazonia	35	2	Area 6	sp. 39	12	FR
Amazonia	35	2	Area 6	sp. 39	12	FR
Amazonia	35	2	Area 6	sp. 02	12	FR
Amazonia	35	2	Area 6	sp. 13	12	FR
Amazonia	35	2	Area 6	sp. 27	12	FR
Amazonia	35	2	Area 6	sp. 04	12	FR
Amazonia	35	2	Area 6	sp. 04	12	FR
Amazonia	35	2	Area 6	sp. 33	12	NE
Amazonia	36	1	Area 7	sp. 03	2	FR
Amazonia	36	1	Area 7	sp. 04	3	FR
Amazonia	36	1	Area 7	sp. 04	4	FR
Amazonia	36	1	Area 7	sp. 03	5	FR
Amazonia	36	1	Area 7	sp. 04	6	FR
Amazonia	36	1	Area 7	sp. 09	7	FR
Amazonia	36	1	Area 7	sp. 04	8	FR
Amazonia	36	1	Area 7	sp. 33	8	NE
Amazonia	36	1	Area 7	sp. 28	9	FR
Amazonia	36	1	Area 7	sp. 03	9	FR
Amazonia	36	1	Area 7	sp. 04	10	FR
Amazonia	36	1	Area 7	sp. 04	10	FR
Amazonia	36	1	Area 7	sp. 04	11	FR
Amazonia	36	1	Area 7	sp. 04	11	FR
Amazonia	36	1	Area 7	sp. 04	12	FR
Amazonia	36	1	Area 7	sp. 04	12	FR
Amazonia	36	1	Area 7	sp. 04	12	FR
Amazonia	36	1	Area 7	sp. 04	12	FR
Amazonia	37	2	Area 7	sp. 04	1	FR
Amazonia	37	2	Area 7	sp. 04	2	FR
Amazonia	37	2	Area 7	sp. 04	2	FR
Amazonia	37	2	Area 7	sp. 04	3	FR
Amazonia	37	2	Area 7	sp. 33	3	NE
Amazonia	37	2	Area 7	sp. 04	4	FR
Amazonia	37	2	Area 7	sp. 04	4	FR
Amazonia	37	2	Area 7	sp. 04	4	FR
Amazonia	37	2	Area 7	sp. 04	5	FR
Amazonia	37	2	Area 7	sp. 09	5	FR
Amazonia	37	2	Area 7	sp. 04	6	FR
Amazonia	37	2	Area 7	sp. 04	6	FR
Amazonia	37	2	Area 7	sp. 04	7	FR
Amazonia	37	2	Area 7	sp. 04	8	FR
Amazonia	37	2	Area 7	sp. 04	9	FR
Amazonia	37	2	Area 7	sp. 04	10	FR
Amazonia	37	2	Area 7	sp. 04	11	FR
Amazonia	37	2	Area 7	sp. 04	11	FR
Amazonia	37	2	Area 7	sp. 04	12	FR
Amazonia	37	2	Area 7	sp. 04	12	FR
Amazonia	37	3	Area 7	sp. 04	7	FR
Amazonia	37	3	Area 7	sp. 04	7	FR
Amazonia	37	3	Area 7	sp. 04	7	FR
Amazonia	38	3	Area 7	sp. 03	4	FR
Amazonia	38	3	Area 7	sp. 04	4	FR
Amazonia	38	3	Area 7	sp. 04	4	FR
Amazonia	38	3	Area 7	sp. 04	5	FR
Amazonia	38	3	Area 7	sp. 04	5	FR
Amazonia	38	3	Area 7	sp. 08	5	FR
Amazonia	38	3	Area 7	sp. 02	10	FR
Amazonia	38	3	Area 7	sp. 04	10	FR
Amazonia	38	3	Area 7	sp. 03	10	FR
Amazonia	38	3	Area 7	sp. 04	11	FR
Amazonia	38	3	Area 7	sp. 04	11	FR
Amazonia	38	3	Area 7	sp. 04	11	FR
Amazonia	38	3	Area 7	sp. 04	11	FR
Amazonia	38	3	Area 7	sp. 04	11	FR
Amazonia	38	3	Area 7	sp. 03	12	FR
Amazonia	38	3	Area 7	sp. 36	12	AI
Amazonia	38	3	Area 7	sp. 28	12	FR
Amazonia	39	4	Area 7	sp. 28	4	FR
Amazonia	39	4	Area 7	sp. 38	4	OM
Amazonia	39	4	Area 7	sp. 06	6	NE
Amazonia	39	4	Area 7	sp. 28	6	FR
Amazonia	39	4	Area 7	sp. 38	6	OM
Amazonia	39	4	Area 7	sp. 04	6	FR
Amazonia	39	4	Area 7	sp. 04	6	FR
Amazonia	39	4	Area 7	sp. 04	8	FR
Amazonia	39	4	Area 7	sp. 04	10	FR
Amazonia	39	4	Area 7	sp. 03	10	FR
Amazonia	39	4	Area 7	sp. 03	10	FR
Amazonia	40	5	Area 7	sp. 03	2	FR
Amazonia	40	5	Area 7	sp. 04	3	FR
Amazonia	40	5	Area 7	sp. 04	4	FR
Amazonia	40	5	Area 7	sp. 04	7	FR
Amazonia	40	5	Area 7	sp. 03	8	FR
Amazonia	40	5	Area 7	sp. 04	10	FR
Amazonia	40	5	Area 7	sp. 07	11	GI
Amazonia	40	5	Area 7	sp. 04	12	FR
Amazonia	40	5	Area 7	sp. 04	12	FR
Amazonia	40	5	Area 7	sp. 28	12	FR
Amazonia	41	6	Area 7	sp. 03	2	FR
Amazonia	41	6	Area 7	sp. 03	2	FR
Amazonia	41	6	Area 7	sp. 04	3	FR
Amazonia	41	6	Area 7	sp. 04	3	FR
Amazonia	41	6	Area 7	sp. 04	4	FR
Amazonia	41	6	Area 7	sp. 04	4	FR
Amazonia	41	6	Area 7	sp. 04	5	FR
Amazonia	41	6	Area 7	sp. 04	5	FR
Amazonia	41	6	Area 7	sp. 04	6	FR
Amazonia	41	6	Area 7	sp. 41	8	GI
Amazonia	41	6	Area 7	sp. 26	8	FR
Amazonia	41	6	Area 7	sp. 09	8	FR
Amazonia	41	6	Area 7	sp. 03	8	FR
Amazonia	41	6	Area 7	sp. 04	9	FR
Amazonia	41	6	Area 7	sp. 04	12	FR
Amazonia	41	6	Area 7	sp. 04	12	FR
Amazonia	41	6	Area 7	sp. 04	12	FR
Amazonia	42	7	Area 7	sp. 04	2	FR
Amazonia	42	7	Area 7	sp. 04	2	FR
Amazonia	42	7	Area 7	sp. 04	3	FR
Amazonia	42	7	Area 7	sp. 09	3	FR
Amazonia	42	7	Area 7	sp. 06	4	NE
Amazonia	42	7	Area 7	sp. 04	7	FR
Amazonia	42	7	Area 7	sp. 04	7	FR
Amazonia	42	7	Area 7	sp. 03	7	FR
Amazonia	42	7	Area 7	sp. 04	7	FR
Amazonia	42	7	Area 7	sp. 04	7	FR
Amazonia	42	7	Area 7	sp. 04	7	FR
Amazonia	42	7	Area 7	sp. 04	7	FR
Amazonia	42	7	Area 7	sp. 04	7	FR
Amazonia	42	7	Area 7	sp. 04	7	FR
Amazonia	42	7	Area 7	sp. 03	7	FR
Amazonia	42	7	Area 7	sp. 28	7	FR
Amazonia	42	7	Area 7	sp. 03	7	FR
Amazonia	42	7	Area 7	sp. 03	7	FR
Amazonia	42	7	Area 7	sp. 03	7	FR
Amazonia	42	7	Area 7	sp. 03	7	FR
Amazonia	42	7	Area 7	sp. 03	7	FR
Amazonia	42	7	Area 7	sp. 03	7	FR
Amazonia	42	7	Area 7	sp. 04	10	FR
Amazonia	42	7	Area 7	sp. 28	10	FR
Amazonia	42	7	Area 7	sp. 41	11	GI
Amazonia	42	7	Area 7	sp. 08	11	FR
Amazonia	42	7	Area 7	sp. 39	11	FR
Amazonia	42	7	Area 7	sp. 04	11	FR
Amazonia	42	7	Area 7	sp. 04	11	FR
Amazonia	42	7	Area 7	sp. 04	11	FR
Amazonia	42	7	Area 7	sp. 04	11	FR
Amazonia	42	7	Area 7	sp. 04	11	FR
Amazonia	42	7	Area 7	sp. 04	11	FR
Amazonia	42	7	Area 7	sp. 04	11	FR
Amazonia	42	7	Area 7	sp. 04	11	FR
Amazonia	42	7	Area 7	sp. 04	11	FR
Amazonia	42	7	Area 7	sp. 04	11	FR
Amazonia	42	7	Area 7	sp. 04	11	FR
Amazonia	42	7	Area 7	sp. 04	11	FR
Amazonia	43	8	Area 7	sp. 37	3	OM
Amazonia	43	8	Area 7	sp. 04	3	FR
Amazonia	43	8	Area 7	sp. 04	3	FR
Amazonia	43	8	Area 7	sp. 04	3	FR
Amazonia	43	8	Area 7	sp. 03	4	FR
Amazonia	43	8	Area 7	sp. 03	4	FR
Amazonia	43	8	Area 7	sp. 06	6	NE
Amazonia	43	8	Area 7	sp. 04	6	FR
Amazonia	43	8	Area 7	sp. 03	6	FR
Amazonia	43	8	Area 7	sp. 04	6	FR
Amazonia	43	8	Area 7	sp. 04	6	FR
Amazonia	43	8	Area 7	sp. 04	8	FR
Amazonia	43	8	Area 7	sp. 03	8	FR
Amazonia	43	8	Area 7	sp. 39	8	FR
Amazonia	43	8	Area 7	sp. 04	10	FR
Amazonia	43	8	Area 7	sp. 03	10	FR
Amazonia	43	8	Area 7	sp. 33	10	NE
Amazonia	43	8	Area 7	sp. 03	12	FR
Amazonia	43	8	Area 7	sp. 03	12	FR
Amazonia	43	8	Area 7	sp. 27	12	FR
Amazonia	44	9	Area 7	sp. 33	4	NE
Amazonia	44	9	Area 7	sp. 03	4	FR
Amazonia	44	9	Area 7	sp. 26	4	FR
Amazonia	44	9	Area 7	sp. 04	4	FR
Amazonia	44	9	Area 7	sp. 04	4	FR
Amazonia	44	9	Area 7	sp. 04	4	FR
Amazonia	44	9	Area 7	sp. 39	4	FR
Amazonia	44	9	Area 7	sp. 03	8	FR
Amazonia	44	9	Area 7	sp. 03	8	FR
Amazonia	44	9	Area 7	sp. 04	8	FR
Amazonia	44	9	Area 7	sp. 04	8	FR
Amazonia	44	9	Area 7	sp. 04	8	FR
Amazonia	44	9	Area 7	sp. 33	10	NE
Amazonia	44	9	Area 7	sp. 38	12	OM
Amazonia	44	9	Area 7	sp. 38	12	OM
Amazonia	44	9	Area 7	sp. 38	12	OM
Amazonia	44	9	Area 7	sp. 03	12	FR
Amazonia	44	9	Area 7	sp. 03	12	FR
Amazonia	44	9	Area 7	sp. 03	12	FR
Amazonia	44	9	Area 7	sp. 03	12	FR
Amazonia	44	9	Area 7	sp. 04	12	FR
Amazonia	44	9	Area 7	sp. 04	12	FR
Amazonia	44	9	Area 7	sp. 04	12	FR
Amazonia	45	1	Area 8	sp. 40	2	FR
Amazonia	45	1	Area 8	sp. 40	2	FR
Amazonia	45	1	Area 8	sp. 04	2	FR
Amazonia	45	1	Area 8	sp. 39	2	FR
Amazonia	45	1	Area 8	sp. 09	4	FR
Amazonia	45	1	Area 8	sp. 40	4	FR
Amazonia	45	1	Area 8	sp. 26	4	FR
Amazonia	45	1	Area 8	sp. 23	4	GI
Amazonia	45	1	Area 8	sp. 04	4	FR
Amazonia	45	1	Area 8	sp. 28	4	FR
Amazonia	45	1	Area 8	sp. 28	4	FR
Amazonia	45	1	Area 8	sp. 41	4	GI
Amazonia	45	1	Area 8	sp. 28	5	FR
Amazonia	45	1	Area 8	sp. 40	5	FR
Amazonia	45	1	Area 8	sp. 39	5	FR
Amazonia	45	1	Area 8	sp. 04	5	FR
Amazonia	45	1	Area 8	sp. 39	5	FR
Amazonia	45	1	Area 8	sp. 04	6	FR
Amazonia	45	1	Area 8	sp. 04	6	FR
Amazonia	45	1	Area 8	sp. 09	6	FR
Amazonia	45	1	Area 8	sp. 03	7	FR
Amazonia	45	1	Area 8	sp. 09	8	FR
Amazonia	45	1	Area 8	sp. 03	8	FR
Amazonia	45	1	Area 8	sp. 04	8	FR
Amazonia	45	1	Area 8	sp. 04	8	FR
Amazonia	45	1	Area 8	sp. 03	9	FR
Amazonia	45	1	Area 8	sp. 04	9	FR
Amazonia	45	1	Area 8	sp. 04	9	FR
Amazonia	45	1	Area 8	sp. 04	9	FR
Amazonia	45	1	Area 8	sp. 03	9	FR
Amazonia	45	1	Area 8	sp. 03	9	FR
Amazonia	46	2	Area 8	sp. 19	1	SA
Amazonia	46	2	Area 8	sp. 04	2	FR
Amazonia	46	2	Area 8	sp. 04	2	FR
Amazonia	46	2	Area 8	sp. 04	2	FR
Amazonia	46	2	Area 8	sp. 04	2	FR
Amazonia	46	2	Area 8	sp. 04	2	FR
Amazonia	46	2	Area 8	sp. 04	2	FR
Amazonia	46	2	Area 8	sp. 04	2	FR
Amazonia	46	2	Area 8	sp. 04	2	FR
Amazonia	46	2	Area 8	sp. 27	2	FR
Amazonia	46	2	Area 8	sp. 04	2	FR
Amazonia	46	2	Area 8	sp. 03	3	FR
Amazonia	46	2	Area 8	sp. 28	3	FR
Amazonia	46	2	Area 8	sp. 28	3	FR
Amazonia	46	2	Area 8	sp. 28	3	FR
Amazonia	46	2	Area 8	sp. 09	3	FR
Amazonia	46	2	Area 8	sp. 09	3	FR
Amazonia	46	2	Area 8	sp. 27	3	FR
Amazonia	46	2	Area 8	sp. 40	3	FR
Amazonia	46	2	Area 8	sp. 04	3	FR
Amazonia	46	2	Area 8	sp. 04	3	FR
Amazonia	46	2	Area 8	sp. 04	3	FR
Amazonia	46	2	Area 8	sp. 04	3	FR
Amazonia	46	2	Area 8	sp. 04	3	FR
Amazonia	46	2	Area 8	sp. 04	3	FR
Amazonia	46	2	Area 8	sp. 03	5	FR
Amazonia	46	2	Area 8	sp. 03	5	FR
Amazonia	46	2	Area 8	sp. 03	5	FR
Amazonia	46	2	Area 8	sp. 03	5	FR
Amazonia	46	2	Area 8	sp. 04	5	FR
Amazonia	46	2	Area 8	sp. 04	5	FR
Amazonia	46	2	Area 8	sp. 09	5	FR
Amazonia	46	2	Area 8	sp. 09	5	FR
Amazonia	46	2	Area 8	sp. 28	5	FR
Amazonia	46	2	Area 8	sp. 28	5	FR
Amazonia	46	2	Area 8	sp. 03	8	FR
Amazonia	46	2	Area 8	sp. 03	8	FR
Amazonia	46	2	Area 8	sp. 03	8	FR
Amazonia	46	2	Area 8	sp. 04	8	FR
Amazonia	46	2	Area 8	sp. 04	8	FR
Amazonia	46	2	Area 8	sp. 28	8	FR
Amazonia	46	2	Area 8	sp. 28	8	FR
Amazonia	46	2	Area 8	sp. 28	8	FR
Amazonia	46	2	Area 8	sp. 28	8	FR
Amazonia	46	2	Area 8	sp. 04	12	FR
Amazonia	46	2	Area 8	sp. 04	12	FR
Amazonia	46	2	Area 8	sp. 04	12	FR
Amazonia	46	2	Area 8	sp. 04	12	FR
Amazonia	46	2	Area 8	sp. 04	12	FR
Amazonia	46	2	Area 8	sp. 04	12	FR
Amazonia	46	2	Area 8	sp. 04	12	FR
Amazonia	46	2	Area 8	sp. 28	12	FR
Amazonia	46	2	Area 8	sp. 28	12	FR
Amazonia	46	2	Area 8	sp. 28	12	FR
Amazonia	46	2	Area 8	sp. 28	12	FR
Amazonia	46	2	Area 8	sp. 40	12	FR
Amazonia	46	2	Area 8	sp. 09	12	FR
Amazonia	46	2	Area 8	sp. 27	12	FR
Amazonia	46	2	Area 8	sp. 27	12	FR
Amazonia	46	2	Area 8	sp. 26	12	FR
Amazonia	47	3	Area 8	sp. 04	1	FR
Amazonia	47	3	Area 8	sp. 04	1	FR
Amazonia	47	3	Area 8	sp. 31	1	CA
Amazonia	47	3	Area 8	sp. 04	1	FR
Amazonia	47	3	Area 8	sp. 04	1	FR
Amazonia	47	3	Area 8	sp. 04	1	FR
Amazonia	47	3	Area 8	sp. 04	1	FR
Amazonia	47	3	Area 8	sp. 04	2	FR
Amazonia	47	3	Area 8	sp. 04	2	FR
Amazonia	47	3	Area 8	sp. 04	3	FR
Amazonia	47	3	Area 8	sp. 26	7	FR
Amazonia	47	3	Area 8	sp. 39	7	FR
Amazonia	47	3	Area 8	sp. 28	7	FR
Amazonia	47	3	Area 8	sp. 04	7	FR
Amazonia	47	3	Area 8	sp. 28	7	FR
Amazonia	47	3	Area 8	sp. 28	7	FR
Amazonia	47	3	Area 8	sp. 47	7	GI
Amazonia	47	3	Area 8	sp. 03	8	FR
Amazonia	47	3	Area 8	sp. 41	8	GI
Amazonia	47	3	Area 8	sp. 39	10	FR
Amazonia	47	3	Area 8	sp. 04	11	FR
Amazonia	47	3	Area 8	sp. 03	12	FR
Amazonia	47	3	Area 8	sp. 03	12	FR
Amazonia	47	3	Area 8	sp. 03	12	FR
Amazonia	47	3	Area 8	sp. 03	12	FR
Amazonia	48	4	Area 8	sp. 04	1	FR
Amazonia	48	4	Area 8	sp. 41	3	GI
Amazonia	48	4	Area 8	sp. 03	3	FR
Amazonia	48	4	Area 8	sp. 09	3	FR
Amazonia	48	4	Area 8	sp. 28	3	FR
Amazonia	48	4	Area 8	sp. 26	3	FR
Amazonia	48	4	Area 8	sp. 37	4	OM
Amazonia	48	4	Area 8	sp. 26	4	FR
Amazonia	48	4	Area 8	sp. 19	4	SA
Amazonia	48	4	Area 8	sp. 03	5	FR
Amazonia	48	4	Area 8	sp. 28	5	FR
Amazonia	48	4	Area 8	sp. 04	5	FR
Amazonia	48	4	Area 8	sp. 40	5	FR
Amazonia	48	4	Area 8	sp. 28	5	FR
Amazonia	48	4	Area 8	sp. 28	5	FR
Amazonia	48	4	Area 8	sp. 28	5	FR
Amazonia	48	4	Area 8	sp. 28	5	FR
Amazonia	48	4	Area 8	sp. 28	5	FR
Amazonia	48	4	Area 8	sp. 03	5	FR
Amazonia	48	4	Area 8	sp. 40	5	FR
Amazonia	48	4	Area 8	sp. 03	7	FR
Amazonia	48	4	Area 8	sp. 28	7	FR
Amazonia	48	4	Area 8	sp. 04	7	FR
Amazonia	48	4	Area 8	sp. 28	7	FR
Amazonia	48	4	Area 8	sp. 28	7	FR
Amazonia	48	4	Area 8	sp. 28	7	FR
Amazonia	48	4	Area 8	sp. 28	7	FR
Amazonia	48	4	Area 8	sp. 28	7	FR
Amazonia	48	4	Area 8	sp. 03	7	FR
Amazonia	48	4	Area 8	sp. 40	7	FR
Amazonia	48	4	Area 8	sp. 09	7	FR
Amazonia	48	4	Area 8	sp. 03	9	FR
Amazonia	48	4	Area 8	sp. 03	9	FR
Amazonia	48	4	Area 8	sp. 04	9	FR
Amazonia	48	4	Area 8	sp. 40	9	FR
Amazonia	48	4	Area 8	sp. 28	9	FR
Amazonia	48	4	Area 8	sp. 28	9	FR
Amazonia	48	4	Area 8	sp. 28	9	FR
Amazonia	48	4	Area 8	sp. 28	9	FR
Amazonia	48	4	Area 8	sp. 28	9	FR
Amazonia	48	4	Area 8	sp. 03	9	FR
Amazonia	48	4	Area 8	sp. 40	9	FR
Amazonia	49	5	Area 8	sp. 03	4	FR
Amazonia	49	5	Area 8	sp. 03	4	FR
Amazonia	49	5	Area 8	sp. 04	4	FR
Amazonia	49	5	Area 8	sp. 04	4	FR
Amazonia	49	5	Area 8	sp. 28	4	FR
Amazonia	49	5	Area 8	sp. 09	4	FR
Amazonia	49	5	Area 8	sp. 10	5	FR
Amazonia	49	5	Area 8	sp. 26	5	FR
Amazonia	49	5	Area 8	sp. 17	5	FR
Amazonia	49	5	Area 8	sp. 26	5	FR
Amazonia	49	5	Area 8	sp. 03	5	FR
Amazonia	49	5	Area 8	sp. 03	5	FR
Amazonia	49	5	Area 8	sp. 03	5	FR
Amazonia	49	5	Area 8	sp. 03	5	FR
Amazonia	49	5	Area 8	sp. 28	5	FR
Amazonia	49	5	Area 8	sp. 03	6	FR
Amazonia	49	5	Area 8	sp. 03	6	FR
Amazonia	49	5	Area 8	sp. 03	6	FR
Amazonia	49	5	Area 8	sp. 28	6	FR
Amazonia	49	5	Area 8	sp. 28	6	FR
Amazonia	49	5	Area 8	sp. 03	6	FR
Amazonia	49	5	Area 8	sp. 28	7	FR
Amazonia	49	5	Area 8	sp. 28	7	FR
Amazonia	49	5	Area 8	sp. 28	7	FR
Amazonia	49	5	Area 8	sp. 03	7	FR
Amazonia	49	5	Area 8	sp. 03	7	FR
Amazonia	49	5	Area 8	sp. 04	7	FR
Amazonia	49	5	Area 8	sp. 02	7	FR
Amazonia	49	5	Area 8	sp. 19	7	SA
Amazonia	49	5	Area 8	sp. 28	9	FR
Amazonia	49	5	Area 8	sp. 28	9	FR
Amazonia	49	5	Area 8	sp. 04	9	FR
Amazonia	49	5	Area 8	sp. 04	9	FR
Amazonia	49	5	Area 8	sp. 04	9	FR
Amazonia	49	5	Area 8	sp. 26	9	FR
Amazonia	49	5	Area 8	sp. 26	9	FR
Amazonia	49	5	Area 8	sp. 04	9	FR
Amazonia	49	5	Area 8	sp. 04	10	FR
Amazonia	49	5	Area 8	sp. 28	10	FR
Amazonia	49	5	Area 8	sp. 02	10	FR
Amazonia	49	5	Area 8	sp. 40	10	FR
Amazonia	49	5	Area 8	sp. 04	10	FR
Amazonia	49	5	Area 8	sp. 09	11	FR
Amazonia	49	5	Area 8	sp. 27	12	FR
Amazonia	49	5	Area 8	sp. 28	12	FR
Amazonia	49	5	Area 8	sp. 28	12	FR
Amazonia	49	5	Area 8	sp. 03	12	FR
Amazonia	49	5	Area 8	sp. 03	12	FR
Amazonia	49	5	Area 8	sp. 26	12	FR
Amazonia	49	5	Area 8	sp. 04	12	FR
Amazonia	49	5	Area 8	sp. 04	12	FR
Amazonia	49	5	Area 8	sp. 04	12	FR
Amazonia	49	5	Area 8	sp. 04	12	FR
Amazonia	49	5	Area 8	sp. 04	12	FR
Amazonia	49	5	Area 8	sp. 09	12	FR
Amazonia	49	5	Area 8	sp. 09	12	FR
Amazonia	49	5	Area 8	sp. 02	12	FR
Amazonia	49	5	Area 8	sp. 02	12	FR
Amazonia	49	5	Area 8	sp. 02	12	FR
Amazonia	49	5	Area 8	sp. 02	12	FR
Amazonia	49	5	Area 8	sp. 02	12	FR
Amazonia	49	5	Area 8	sp. 40	12	FR
Amazonia	49	5	Area 8	sp. 40	12	FR
Amazonia	50	6	Area 8	sp. 39	4	FR
Amazonia	50	6	Area 8	sp. 04	4	FR
Amazonia	50	6	Area 8	sp. 04	4	FR
Amazonia	50	6	Area 8	sp. 28	4	FR
Amazonia	50	6	Area 8	sp. 39	4	FR
Amazonia	50	6	Area 8	sp. 04	4	FR
Amazonia	50	6	Area 8	sp. 04	4	FR
Amazonia	50	6	Area 8	sp. 04	4	FR
Amazonia	50	6	Area 8	sp. 04	4	FR
Amazonia	50	6	Area 8	sp. 04	5	FR
Amazonia	50	6	Area 8	sp. 04	5	FR
Amazonia	50	6	Area 8	sp. 03	5	FR
Amazonia	50	6	Area 8	sp. 39	5	FR
Amazonia	50	6	Area 8	sp. 39	5	FR
Amazonia	50	6	Area 8	sp. 04	5	FR
Amazonia	50	6	Area 8	sp. 04	5	FR
Amazonia	50	6	Area 8	sp. 03	9	FR
Amazonia	50	6	Area 8	sp. 47	9	GI
Amazonia	50	6	Area 8	sp. 06	9	NE
Amazonia	50	6	Area 8	sp. 27	9	FR
Amazonia	50	6	Area 8	sp. 02	9	FR
Amazonia	50	6	Area 8	sp. 12	9	FR
Amazonia	50	6	Area 8	sp. 40	9	FR
Amazonia	50	6	Area 8	sp. 41	9	GI
Amazonia	50	6	Area 8	sp. 39	10	FR
Amazonia	50	6	Area 8	sp. 12	10	FR
Amazonia	50	6	Area 8	sp. 39	12	FR
Amazonia	50	6	Area 8	sp. 03	12	FR
Amazonia	50	6	Area 8	sp. 04	12	FR
Amazonia	50	6	Area 8	sp. 04	12	FR
Amazonia	51	7	Area 8	sp. 03	4	FR
Amazonia	51	7	Area 8	sp. 04	4	FR
Amazonia	51	7	Area 8	sp. 04	4	FR
Amazonia	51	7	Area 8	sp. 04	4	FR
Amazonia	51	7	Area 8	sp. 06	12	NE
Amazonia	51	7	Area 8	sp. 04	12	FR
Amazonia	51	7	Area 8	sp. 04	12	FR
Amazonia	51	7	Area 8	sp. 04	12	FR
Amazonia	52	8	Area 8	sp. 36	1	AI
Amazonia	52	8	Area 8	sp. 09	1	FR
Amazonia	52	8	Area 8	sp. 38	1	OM
Amazonia	52	8	Area 8	sp. 04	1	FR
Amazonia	52	8	Area 8	sp. 40	2	FR
Amazonia	52	8	Area 8	sp. 41	3	GI
Amazonia	52	8	Area 8	sp. 28	3	FR
Amazonia	52	8	Area 8	sp. 04	3	FR
Amazonia	52	8	Area 8	sp. 28	3	FR
Amazonia	52	8	Area 8	sp. 21	3	OM
Amazonia	52	8	Area 8	sp. 28	3	FR
Amazonia	52	8	Area 8	sp. 03	3	FR
Amazonia	52	8	Area 8	sp. 19	3	SA
Amazonia	52	8	Area 8	sp. 28	3	FR
Amazonia	52	8	Area 8	sp. 03	3	FR
Amazonia	52	8	Area 8	sp. 03	3	FR
Amazonia	52	8	Area 8	sp. 06	5	NE
Amazonia	52	8	Area 8	sp. 09	5	FR
Amazonia	52	8	Area 8	sp. 06	5	NE
Amazonia	52	8	Area 8	sp. 28	5	FR
Amazonia	52	8	Area 8	sp. 28	5	FR
Amazonia	52	8	Area 8	sp. 03	5	FR
Amazonia	52	8	Area 8	sp. 03	6	FR
Amazonia	52	8	Area 8	sp. 39	6	FR
Amazonia	52	8	Area 8	sp. 28	6	FR
Amazonia	52	8	Area 8	sp. 28	6	FR
Amazonia	52	8	Area 8	sp. 19	6	SA
Amazonia	52	8	Area 8	sp. 19	6	SA
Amazonia	52	8	Area 8	sp. 41	6	GI
Amazonia	52	8	Area 8	sp. 28	8	FR
Amazonia	52	8	Area 8	sp. 28	8	FR
Amazonia	52	8	Area 8	sp. 04	8	FR
Amazonia	52	8	Area 8	sp. 03	8	FR
Amazonia	52	8	Area 8	sp. 04	12	FR
Amazonia	52	8	Area 8	sp. 28	12	FR
Amazonia	52	8	Area 8	sp. 20	12	FR
Amazonia	53	9	Area 8	sp. 28	3	FR
Amazonia	53	9	Area 8	sp. 28	3	FR
Amazonia	53	9	Area 8	sp. 28	6	FR
Amazonia	53	9	Area 8	sp. 15	6	CA
Amazonia	53	9	Area 8	sp. 28	7	FR
Amazonia	53	9	Area 8	sp. 28	8	FR
Amazonia	53	9	Area 8	sp. 27	8	FR
Amazonia	53	9	Area 8	sp. 28	8	FR
Amazonia	53	9	Area 8	sp. 03	8	FR
Amazonia	53	9	Area 8	sp. 04	12	FR
Amazonia	53	9	Area 8	sp. 04	12	FR
Amazonia	53	9	Area 8	sp. 14	12	GI
Amazonia	54	1	Area 9	sp. 04	2	FR
Amazonia	54	1	Area 9	sp. 09	2	FR
Amazonia	54	1	Area 9	sp. 08	3	FR
Amazonia	54	1	Area 9	sp. 27	3	FR
Amazonia	54	1	Area 9	sp. 27	3	FR
Amazonia	54	1	Area 9	sp. 28	3	FR
Amazonia	54	1	Area 9	sp. 09	3	FR
Amazonia	54	1	Area 9	sp. 04	3	FR
Amazonia	54	1	Area 9	sp. 09	4	FR
Amazonia	54	1	Area 9	sp. 28	4	FR
Amazonia	54	1	Area 9	sp. 28	4	FR
Amazonia	54	1	Area 9	sp. 28	4	FR
Amazonia	54	1	Area 9	sp. 03	4	FR
Amazonia	54	1	Area 9	sp. 03	4	FR
Amazonia	54	1	Area 9	sp. 02	4	FR
Amazonia	54	1	Area 9	sp. 40	4	FR
Amazonia	54	1	Area 9	sp. 04	4	FR
Amazonia	54	1	Area 9	sp. 28	4	FR
Amazonia	54	1	Area 9	sp. 09	4	FR
Amazonia	54	1	Area 9	sp. 04	4	FR
Amazonia	54	1	Area 9	sp. 02	4	FR
Amazonia	54	1	Area 9	sp. 39	4	FR
Amazonia	54	1	Area 9	sp. 04	5	FR
Amazonia	54	1	Area 9	sp. 02	5	FR
Amazonia	54	1	Area 9	sp. 03	5	FR
Amazonia	54	1	Area 9	sp. 03	5	FR
Amazonia	54	1	Area 9	sp. 28	5	FR
Amazonia	54	1	Area 9	sp. 28	5	FR
Amazonia	54	1	Area 9	sp. 04	5	FR
Amazonia	54	1	Area 9	sp. 26	6	FR
Amazonia	54	1	Area 9	sp. 21	6	OM
Amazonia	54	1	Area 9	sp. 28	6	FR
Amazonia	54	1	Area 9	sp. 28	6	FR
Amazonia	54	1	Area 9	sp. 28	6	FR
Amazonia	54	1	Area 9	sp. 28	6	FR
Amazonia	54	1	Area 9	sp. 03	6	FR
Amazonia	54	1	Area 9	sp. 03	6	FR
Amazonia	54	1	Area 9	sp. 04	6	FR
Amazonia	54	1	Area 9	sp. 04	6	FR
Amazonia	54	1	Area 9	sp. 03	7	FR
Amazonia	54	1	Area 9	sp. 28	7	FR
Amazonia	54	1	Area 9	sp. 28	7	FR
Amazonia	54	1	Area 9	sp. 28	7	FR
Amazonia	54	1	Area 9	sp. 26	7	FR
Amazonia	54	1	Area 9	sp. 40	7	FR
Amazonia	54	1	Area 9	sp. 09	7	FR
Amazonia	54	1	Area 9	sp. 02	7	FR
Amazonia	54	1	Area 9	sp. 04	7	FR
Amazonia	54	1	Area 9	sp. 04	7	FR
Amazonia	54	1	Area 9	sp. 03	8	FR
Amazonia	54	1	Area 9	sp. 04	8	FR
Amazonia	54	1	Area 9	sp. 28	8	FR
Amazonia	54	1	Area 9	sp. 28	8	FR
Amazonia	54	1	Area 9	sp. 28	9	FR
Amazonia	54	1	Area 9	sp. 28	9	FR
Amazonia	54	1	Area 9	sp. 04	9	FR
Amazonia	54	1	Area 9	sp. 03	9	FR
Amazonia	54	1	Area 9	sp. 26	9	FR
Amazonia	54	1	Area 9	sp. 28	10	FR
Amazonia	54	1	Area 9	sp. 28	10	FR
Amazonia	54	1	Area 9	sp. 03	10	FR
Amazonia	54	1	Area 9	sp. 40	10	FR
Amazonia	54	1	Area 9	sp. 04	10	FR
Amazonia	54	1	Area 9	sp. 20	11	FR
Amazonia	54	1	Area 9	sp. 27	11	FR
Amazonia	54	1	Area 9	sp. 28	11	FR
Amazonia	54	1	Area 9	sp. 04	11	FR
Amazonia	54	1	Area 9	sp. 03	11	FR
Amazonia	54	1	Area 9	sp. 09	11	FR
Amazonia	54	1	Area 9	sp. 02	11	FR
Amazonia	54	1	Area 9	sp. 28	11	FR
Amazonia	54	1	Area 9	sp. 04	11	FR
Amazonia	54	1	Area 9	sp. 28	11	FR
Amazonia	54	1	Area 9	sp. 28	11	FR
Amazonia	54	1	Area 9	sp. 28	11	FR
Amazonia	54	1	Area 9	sp. 28	11	FR
Amazonia	54	1	Area 9	sp. 28	11	FR
Amazonia	54	1	Area 9	sp. 28	11	FR
Amazonia	54	1	Area 9	sp. 28	11	FR
Amazonia	54	1	Area 9	sp. 28	11	FR
Amazonia	54	1	Area 9	sp. 28	11	FR
Amazonia	54	1	Area 9	sp. 28	11	FR
Amazonia	54	1	Area 9	sp. 28	11	FR
Amazonia	54	1	Area 9	sp. 04	11	FR
Amazonia	54	1	Area 9	sp. 04	11	FR
Amazonia	54	1	Area 9	sp. 39	11	FR
Amazonia	54	1	Area 9	sp. 03	11	FR
Amazonia	54	1	Area 9	sp. 09	11	FR
Amazonia	54	1	Area 9	sp. 40	11	FR
Amazonia	54	1	Area 9	sp. 40	11	FR
Amazonia	55	2	Area 9	sp. 28	3	FR
Amazonia	55	2	Area 9	sp. 03	3	FR
Amazonia	55	2	Area 9	sp. 16	3	FR
Amazonia	55	2	Area 9	sp. 28	3	FR
Amazonia	55	2	Area 9	sp. 03	3	FR
Amazonia	55	2	Area 9	sp. 04	4	FR
Amazonia	55	2	Area 9	sp. 04	4	FR
Amazonia	55	2	Area 9	sp. 09	4	FR
Amazonia	55	2	Area 9	sp. 04	5	FR
Amazonia	55	2	Area 9	sp. 44	5	FR
Amazonia	55	2	Area 9	sp. 02	6	FR
Amazonia	55	2	Area 9	sp. 28	7	FR
Amazonia	55	2	Area 9	sp. 28	7	FR
Amazonia	55	2	Area 9	sp. 28	7	FR
Amazonia	55	2	Area 9	sp. 28	7	FR
Amazonia	55	2	Area 9	sp. 28	7	FR
Amazonia	55	2	Area 9	sp. 28	7	FR
Amazonia	55	2	Area 9	sp. 28	7	FR
Amazonia	55	2	Area 9	sp. 28	7	FR
Amazonia	55	2	Area 9	sp. 28	7	FR
Amazonia	55	2	Area 9	sp. 28	7	FR
Amazonia	55	2	Area 9	sp. 03	7	FR
Amazonia	55	2	Area 9	sp. 03	7	FR
Amazonia	55	2	Area 9	sp. 06	7	NE
Amazonia	55	2	Area 9	sp. 06	7	NE
Amazonia	55	2	Area 9	sp. 28	7	FR
Amazonia	55	2	Area 9	sp. 28	7	FR
Amazonia	55	2	Area 9	sp. 28	7	FR
Amazonia	55	2	Area 9	sp. 28	7	FR
Amazonia	55	2	Area 9	sp. 28	7	FR
Amazonia	55	2	Area 9	sp. 03	7	FR
Amazonia	55	2	Area 9	sp. 04	7	FR
Amazonia	55	2	Area 9	sp. 28	10	FR
Amazonia	55	2	Area 9	sp. 28	10	FR
Amazonia	55	2	Area 9	sp. 28	10	FR
Amazonia	55	2	Area 9	sp. 04	10	FR
Amazonia	55	2	Area 9	sp. 40	10	FR
Amazonia	55	2	Area 9	sp. 40	10	FR
Amazonia	55	2	Area 9	sp. 28	11	FR
Amazonia	55	2	Area 9	sp. 28	11	FR
Amazonia	55	2	Area 9	sp. 28	11	FR
Amazonia	55	2	Area 9	sp. 28	11	FR
Amazonia	55	2	Area 9	sp. 28	11	FR
Amazonia	55	2	Area 9	sp. 28	11	FR
Amazonia	55	2	Area 9	sp. 28	11	FR
Amazonia	55	2	Area 9	sp. 28	11	FR
Amazonia	55	2	Area 9	sp. 28	11	FR
Amazonia	55	2	Area 9	sp. 28	11	FR
Amazonia	55	2	Area 9	sp. 28	11	FR
Amazonia	55	2	Area 9	sp. 28	11	FR
Amazonia	55	2	Area 9	sp. 28	11	FR
Amazonia	55	2	Area 9	sp. 28	11	FR
Amazonia	55	2	Area 9	sp. 28	11	FR
Amazonia	55	2	Area 9	sp. 03	11	FR
Amazonia	55	2	Area 9	sp. 02	11	FR
Amazonia	55	2	Area 9	sp. 02	11	FR
Amazonia	55	2	Area 9	sp. 04	11	FR
Amazonia	55	2	Area 9	sp. 04	11	FR
Amazonia	55	2	Area 9	sp. 04	11	FR
Amazonia	55	2	Area 9	sp. 04	11	FR
Amazonia	55	2	Area 9	sp. 04	11	FR
Amazonia	55	2	Area 9	sp. 04	11	FR
Amazonia	55	2	Area 9	sp. 40	11	FR
Amazonia	55	2	Area 9	sp. 40	11	FR
Amazonia	55	2	Area 9	sp. 40	11	FR
Amazonia	55	2	Area 9	sp. 40	11	FR
Amazonia	55	2	Area 9	sp. 40	11	FR
Amazonia	56	3	Area 9	sp. 28	2	FR
Amazonia	56	3	Area 9	sp. 28	2	FR
Amazonia	56	3	Area 9	sp. 04	2	FR
Amazonia	56	3	Area 9	sp. 04	2	FR
Amazonia	56	3	Area 9	sp. 04	3	FR
Amazonia	56	3	Area 9	sp. 02	3	FR
Amazonia	56	3	Area 9	sp. 28	3	FR
Amazonia	56	3	Area 9	sp. 04	3	FR
Amazonia	56	3	Area 9	sp. 04	3	FR
Amazonia	56	3	Area 9	sp. 40	3	FR
Amazonia	56	3	Area 9	sp. 28	3	FR
Amazonia	56	3	Area 9	sp. 28	3	FR
Amazonia	56	3	Area 9	sp. 04	3	FR
Amazonia	56	3	Area 9	sp. 04	3	FR
Amazonia	56	3	Area 9	sp. 04	4	FR
Amazonia	56	3	Area 9	sp. 04	4	FR
Amazonia	56	3	Area 9	sp. 04	5	FR
Amazonia	56	3	Area 9	sp. 04	5	FR
Amazonia	56	3	Area 9	sp. 04	6	FR
Amazonia	56	3	Area 9	sp. 04	6	FR
Amazonia	56	3	Area 9	sp. 04	7	FR
Amazonia	56	3	Area 9	sp. 04	7	FR
Amazonia	56	3	Area 9	sp. 04	7	FR
Amazonia	56	3	Area 9	sp. 04	7	FR
Amazonia	56	3	Area 9	sp. 04	7	FR
Amazonia	56	3	Area 9	sp. 40	7	FR
Amazonia	56	3	Area 9	sp. 27	7	FR
Amazonia	56	3	Area 9	sp. 04	10	FR
Amazonia	56	3	Area 9	sp. 04	10	FR
Amazonia	56	3	Area 9	sp. 04	11	FR
Amazonia	56	3	Area 9	sp. 04	11	FR
Amazonia	56	3	Area 9	sp. 04	11	FR
Amazonia	56	3	Area 9	sp. 28	11	FR
Amazonia	56	3	Area 9	sp. 28	12	FR
Amazonia	56	3	Area 9	sp. 28	12	FR
Amazonia	56	3	Area 9	sp. 03	12	FR
Amazonia	56	3	Area 9	sp. 03	12	FR
Amazonia	56	3	Area 9	sp. 03	12	FR
Amazonia	56	3	Area 9	sp. 03	12	FR
Amazonia	56	3	Area 9	sp. 40	12	FR
Amazonia	56	3	Area 9	sp. 40	12	FR
Amazonia	57	4	Area 9	sp. 04	4	FR
Amazonia	57	4	Area 9	sp. 27	4	FR
Amazonia	57	4	Area 9	sp. 08	5	FR
Amazonia	57	4	Area 9	sp. 04	5	FR
Amazonia	57	4	Area 9	sp. 28	5	FR
Amazonia	57	4	Area 9	sp. 04	5	FR
Amazonia	57	4	Area 9	sp. 04	5	FR
Amazonia	57	4	Area 9	sp. 06	6	NE
Amazonia	57	4	Area 9	sp. 04	6	FR
Amazonia	57	4	Area 9	sp. 40	9	FR
Amazonia	57	4	Area 9	sp. 04	12	FR
Amazonia	57	4	Area 9	sp. 40	12	FR
Amazonia	57	4	Area 9	sp. 04	12	FR
Amazonia	57	4	Area 9	sp. 04	12	FR
Amazonia	57	4	Area 9	sp. 04	12	FR
Amazonia	58	5	Area 9	sp. 04	5	FR
Amazonia	58	5	Area 9	sp. 04	5	FR
Amazonia	58	5	Area 9	sp. 04	6	FR
Amazonia	58	5	Area 9	sp. 04	6	FR
Amazonia	58	5	Area 9	sp. 29	7	FR
Amazonia	58	5	Area 9	sp. 04	10	FR
Amazonia	58	5	Area 9	sp. 04	11	FR
Amazonia	58	5	Area 9	sp. 40	12	FR
Amazonia	58	5	Area 9	sp. 47	12	GI
Amazonia	59	6	Area 9	sp. 04	3	FR
Amazonia	59	6	Area 9	sp. 33	6	NE
Amazonia	59	6	Area 9	sp. 04	6	FR
Amazonia	59	6	Area 9	sp. 47	8	GI
Amazonia	59	6	Area 9	sp. 39	9	FR
Amazonia	59	6	Area 9	sp. 04	10	FR
Amazonia	59	6	Area 9	sp. 04	10	FR
Amazonia	59	6	Area 9	sp. 04	11	FR
Amazonia	59	6	Area 9	sp. 04	12	FR
Amazonia	60	7	Area 9	sp. 09	3	FR
Amazonia	60	7	Area 9	sp. 16	3	FR
Amazonia	60	7	Area 9	sp. 06	3	NE
Amazonia	60	7	Area 9	sp. 06	5	NE
Amazonia	60	7	Area 9	sp. 04	5	FR
Amazonia	60	7	Area 9	sp. 03	5	FR
Amazonia	60	7	Area 9	sp. 03	5	FR
Amazonia	60	7	Area 9	sp. 22	7	GI
Amazonia	60	7	Area 9	sp. 04	9	FR
Amazonia	60	7	Area 9	sp. 34	9	NE
Amazonia	60	7	Area 9	sp. 03	9	FR
Amazonia	60	7	Area 9	sp. 03	9	FR
Amazonia	60	7	Area 9	sp. 28	9	FR
Amazonia	60	7	Area 9	sp. 04	9	FR
Amazonia	60	7	Area 9	sp. 40	11	FR
Amazonia	60	7	Area 9	sp. 04	11	FR
Amazonia	60	7	Area 9	sp. 47	11	GI
Amazonia	60	7	Area 9	sp. 08	11	FR
Amazonia	60	7	Area 9	sp. 27	11	FR
Amazonia	60	7	Area 9	sp. 03	11	FR
Amazonia	60	7	Area 9	sp. 03	11	FR
Amazonia	60	7	Area 9	sp. 03	11	FR
Amazonia	60	7	Area 9	sp. 28	11	FR
Amazonia	60	7	Area 9	sp. 28	11	FR
Amazonia	61	8	Area 9	sp. 43	3	GI
Amazonia	61	8	Area 9	sp. 04	3	FR
Amazonia	61	8	Area 9	sp. 04	3	FR
Amazonia	61	8	Area 9	sp. 39	3	FR
Amazonia	61	8	Area 9	sp. 02	4	FR
Amazonia	61	8	Area 9	sp. 28	4	FR
Amazonia	61	8	Area 9	sp. 04	4	FR
Amazonia	61	8	Area 9	sp. 04	4	FR
Amazonia	61	8	Area 9	sp. 04	4	FR
Amazonia	61	8	Area 9	sp. 04	4	FR
Amazonia	61	8	Area 9	sp. 02	6	FR
Amazonia	61	8	Area 9	sp. 27	6	FR
Amazonia	61	8	Area 9	sp. 03	6	FR
Amazonia	61	8	Area 9	sp. 39	8	FR
Amazonia	61	8	Area 9	sp. 04	10	FR
Amazonia	61	8	Area 9	sp. 04	10	FR
Amazonia	61	8	Area 9	sp. 03	12	FR
Amazonia	61	8	Area 9	sp. 03	12	FR
Amazonia	62	1	Area 10	sp. 42	2	GI
Amazonia	62	1	Area 10	sp. 28	4	FR
Amazonia	62	1	Area 10	sp. 39	4	FR
Amazonia	62	1	Area 10	sp. 04	4	FR
Amazonia	62	1	Area 10	sp. 04	5	FR
Amazonia	62	1	Area 10	sp. 03	5	FR
Amazonia	62	1	Area 10	sp. 04	5	FR
Amazonia	62	1	Area 10	sp. 27	5	FR
Amazonia	62	1	Area 10	sp. 28	5	FR
Amazonia	62	1	Area 10	sp. 04	5	FR
Amazonia	62	1	Area 10	sp. 39	6	FR
Amazonia	62	1	Area 10	sp. 03	6	FR
Amazonia	62	1	Area 10	sp. 04	7	FR
Amazonia	62	1	Area 10	sp. 04	7	FR
Amazonia	62	1	Area 10	sp. 04	7	FR
Amazonia	62	1	Area 10	sp. 04	7	FR
Amazonia	62	1	Area 10	sp. 03	7	FR
Amazonia	62	1	Area 10	sp. 04	9	FR
Amazonia	62	1	Area 10	sp. 03	9	FR
Amazonia	62	1	Area 10	sp. 28	9	FR
Amazonia	62	1	Area 10	sp. 04	12	FR
Amazonia	62	1	Area 10	sp. 04	12	FR
Amazonia	62	1	Area 10	sp. 04	12	FR
Amazonia	62	1	Area 10	sp. 28	12	FR
Amazonia	63	2	Area 10	sp. 03	2	FR
Amazonia	63	2	Area 10	sp. 04	2	FR
Amazonia	63	2	Area 10	sp. 26	2	FR
Amazonia	63	2	Area 10	sp. 04	3	FR
Amazonia	63	2	Area 10	sp. 03	5	FR
Amazonia	63	2	Area 10	sp. 02	5	FR
Amazonia	63	2	Area 10	sp. 26	5	FR
Amazonia	63	2	Area 10	sp. 03	6	FR
Amazonia	63	2	Area 10	sp. 26	6	FR
Amazonia	63	2	Area 10	sp. 01	8	FR
Amazonia	63	2	Area 10	sp. 39	8	FR
Amazonia	63	2	Area 10	sp. 26	8	FR
Amazonia	63	2	Area 10	sp. 26	8	FR
Amazonia	63	2	Area 10	sp. 04	8	FR
Amazonia	63	2	Area 10	sp. 01	8	FR
Amazonia	63	2	Area 10	sp. 26	8	FR
Amazonia	63	2	Area 10	sp. 02	9	FR
Amazonia	63	2	Area 10	sp. 03	9	FR
Amazonia	63	2	Area 10	sp. 03	10	FR
Amazonia	63	2	Area 10	sp. 03	10	FR
Amazonia	63	2	Area 10	sp. 03	10	FR
Amazonia	63	2	Area 10	sp. 04	12	FR
Amazonia	63	2	Area 10	sp. 03	12	FR
Amazonia	63	2	Area 10	sp. 09	12	FR
Amazonia	64	3	Area 10	sp. 04	2	FR
Amazonia	64	3	Area 10	sp. 04	2	FR
Amazonia	64	3	Area 10	sp. 04	3	FR
Amazonia	64	3	Area 10	sp. 39	3	FR
Amazonia	64	3	Area 10	sp. 04	4	FR
Amazonia	64	3	Area 10	sp. 04	4	FR
Amazonia	64	3	Area 10	sp. 39	4	FR
Amazonia	64	3	Area 10	sp. 04	4	FR
Amazonia	64	3	Area 10	sp. 04	5	FR
Amazonia	64	3	Area 10	sp. 39	5	FR
Amazonia	64	3	Area 10	sp. 27	5	FR
Amazonia	64	3	Area 10	sp. 27	5	FR
Amazonia	64	3	Area 10	sp. 09	6	FR
Amazonia	64	3	Area 10	sp. 04	6	FR
Amazonia	64	3	Area 10	sp. 04	6	FR
Amazonia	64	3	Area 10	sp. 28	6	FR
Amazonia	64	3	Area 10	sp. 01	10	FR
Amazonia	64	3	Area 10	sp. 01	10	FR
Amazonia	64	3	Area 10	sp. 01	10	FR
Amazonia	64	3	Area 10	sp. 09	10	FR
Amazonia	64	3	Area 10	sp. 26	10	FR
Amazonia	64	3	Area 10	sp. 27	11	FR
Amazonia	64	3	Area 10	sp. 28	11	FR
Amazonia	64	3	Area 10	sp. 03	11	FR
Amazonia	64	3	Area 10	sp. 03	11	FR
Amazonia	64	3	Area 10	sp. 26	12	FR
Amazonia	64	3	Area 10	sp. 09	12	FR
Amazonia	64	3	Area 10	sp. 28	12	FR
Amazonia	64	3	Area 10	sp. 28	12	FR
Amazonia	64	3	Area 10	sp. 39	12	FR
Amazonia	64	3	Area 10	sp. 39	12	FR
Amazonia	64	3	Area 10	sp. 26	12	FR
Amazonia	64	3	Area 10	sp. 10	12	FR
Amazonia	64	3	Area 10	sp. 27	12	FR
Amazonia	64	3	Area 10	sp. 13	12	FR
Amazonia	64	3	Area 10	sp. 20	12	FR
Amazonia	64	3	Area 10	sp. 13	12	FR
Amazonia	64	3	Area 10	sp. 13	12	FR
Amazonia	64	3	Area 10	sp. 03	12	FR
Amazonia	64	3	Area 10	sp. 03	12	FR
Amazonia	64	3	Area 10	sp. 03	12	FR
Amazonia	64	3	Area 10	sp. 03	12	FR
Amazonia	65	4	Area 10	sp. 04	3	FR
Amazonia	65	4	Area 10	sp. 04	3	FR
Amazonia	65	4	Area 10	sp. 39	3	FR
Amazonia	65	4	Area 10	sp. 13	3	FR
Amazonia	65	4	Area 10	sp. 04	11	FR
Amazonia	65	4	Area 10	sp. 04	11	FR
Amazonia	65	4	Area 10	sp. 28	11	FR
Amazonia	65	4	Area 10	sp. 04	11	FR
Amazonia	65	4	Area 10	sp. 04	12	FR
Amazonia	65	4	Area 10	sp. 04	12	FR
Amazonia	66	5	Area 10	sp. 21	1	OM
Amazonia	66	5	Area 10	sp. 21	1	OM
Amazonia	66	5	Area 10	sp. 21	1	OM
Amazonia	66	5	Area 10	sp. 28	2	FR
Amazonia	66	5	Area 10	sp. 21	2	OM
Amazonia	66	5	Area 10	sp. 31	2	CA
Amazonia	66	5	Area 10	sp. 27	2	FR
Amazonia	66	5	Area 10	sp. 04	2	FR
Amazonia	66	5	Area 10	sp. 41	3	GI
Amazonia	66	5	Area 10	sp. 31	3	CA
Amazonia	66	5	Area 10	sp. 04	3	FR
Amazonia	66	5	Area 10	sp. 04	3	FR
Amazonia	66	5	Area 10	sp. 04	6	FR
Amazonia	66	5	Area 10	sp. 13	6	FR
Amazonia	66	5	Area 10	sp. 39	6	FR
Amazonia	66	5	Area 10	sp. 41	7	GI
Amazonia	66	5	Area 10	sp. 06	10	NE
Amazonia	66	5	Area 10	sp. 04	10	FR
Amazonia	66	5	Area 10	sp. 04	10	FR
Amazonia	66	5	Area 10	sp. 04	12	FR
Amazonia	66	5	Area 10	sp. 04	12	FR
Amazonia	66	5	Area 10	sp. 04	12	FR
Amazonia	66	5	Area 10	sp. 04	12	FR
Amazonia	66	5	Area 10	sp. 43	12	GI
Amazonia	66	5	Area 10	sp. 13	12	FR
Atlantic Forest	1	1	Area 1	sp. 22	7	AI
Atlantic Forest	1	1	Area 1	sp. 06	8	FR
Atlantic Forest	2	2	Area 1	sp. 04	3	FR
Atlantic Forest	2	2	Area 1	sp. 02	3	NE
Atlantic Forest	2	2	Area 1	sp. 06	3	FR
Atlantic Forest	2	2	Area 1	sp. 02	3	NE
Atlantic Forest	2	2	Area 1	sp. 06	4	FR
Atlantic Forest	2	2	Area 1	sp. 02	4	NE
Atlantic Forest	2	2	Area 1	sp. 11	5	SA
Atlantic Forest	2	2	Area 1	sp. 11	5	SA
Atlantic Forest	2	2	Area 1	sp. 19	5	GI
Atlantic Forest	2	2	Area 1	sp. 22	5	AI
Atlantic Forest	2	2	Area 1	sp. 22	5	AI
Atlantic Forest	2	2	Area 1	sp. 33	8	OM
Atlantic Forest	2	2	Area 1	sp. 01	9	NE
Atlantic Forest	3	3	Area 1	sp. 04	1	FR
Atlantic Forest	3	3	Area 1	sp. 02	1	NE
Atlantic Forest	3	3	Area 1	sp. 01	4	NE
Atlantic Forest	3	3	Area 1	sp. 23	7	AI
Atlantic Forest	3	3	Area 1	sp. 01	8	NE
Atlantic Forest	3	3	Area 1	sp. 06	11	FR
Atlantic Forest	3	3	Area 1	sp. 23	12	AI
Atlantic Forest	4	4	Area 1	sp. 06	2	FR
Atlantic Forest	4	4	Area 1	sp. 22	2	AI
Atlantic Forest	4	4	Area 1	sp. 04	2	FR
Atlantic Forest	4	4	Area 1	sp. 28	3	FR
Atlantic Forest	4	4	Area 1	sp. 33	6	OM
Atlantic Forest	4	4	Area 1	sp. 33	6	OM
Atlantic Forest	4	4	Area 1	sp. 33	12	OM
Atlantic Forest	4	4	Area 1	sp. 33	12	OM
Atlantic Forest	4	4	Area 1	sp. 33	12	OM
Atlantic Forest	5	5	Area 1	sp. 06	2	FR
Atlantic Forest	5	5	Area 1	sp. 06	3	FR
Atlantic Forest	5	5	Area 1	sp. 33	4	OM
Atlantic Forest	5	5	Area 1	sp. 33	4	OM
Atlantic Forest	5	5	Area 1	sp. 05	4	FR
Atlantic Forest	5	5	Area 1	sp. 06	4	FR
Atlantic Forest	5	5	Area 1	sp. 06	6	FR
Atlantic Forest	5	5	Area 1	sp. 06	9	FR
Atlantic Forest	5	5	Area 1	sp. 06	9	FR
Atlantic Forest	5	5	Area 1	sp. 04	11	FR
Atlantic Forest	5	5	Area 1	sp. 11	11	SA
Atlantic Forest	6	6	Area 1	sp. 26	1	FR
Atlantic Forest	6	6	Area 1	sp. 06	3	FR
Atlantic Forest	6	6	Area 1	sp. 23	4	AI
Atlantic Forest	6	6	Area 1	sp. 26	4	FR
Atlantic Forest	6	6	Area 1	sp. 26	4	FR
Atlantic Forest	6	6	Area 1	sp. 22	5	AI
Atlantic Forest	6	6	Area 1	sp. 06	7	FR
Atlantic Forest	6	6	Area 1	sp. 04	11	FR
Atlantic Forest	6	6	Area 1	sp. 04	11	FR
Atlantic Forest	6	6	Area 1	sp. 04	12	FR
Atlantic Forest	6	6	Area 1	sp. 04	12	FR
Atlantic Forest	6	6	Area 1	sp. 04	12	FR
Atlantic Forest	7	7	Area 1	sp. 04	1	FR
Atlantic Forest	7	7	Area 1	sp. 06	1	FR
Atlantic Forest	7	7	Area 1	sp. 04	1	FR
Atlantic Forest	7	7	Area 1	sp. 04	1	FR
Atlantic Forest	7	7	Area 1	sp. 04	1	FR
Atlantic Forest	7	7	Area 1	sp. 04	3	FR
Atlantic Forest	7	7	Area 1	sp. 04	3	FR
Atlantic Forest	7	7	Area 1	sp. 04	4	FR
Atlantic Forest	7	7	Area 1	sp. 22	4	AI
Atlantic Forest	7	7	Area 1	sp. 04	4	FR
Atlantic Forest	7	7	Area 1	sp. 04	5	FR
Atlantic Forest	7	7	Area 1	sp. 04	6	FR
Atlantic Forest	7	7	Area 1	sp. 04	6	FR
Atlantic Forest	7	7	Area 1	sp. 04	6	FR
Atlantic Forest	7	7	Area 1	sp. 04	6	FR
Atlantic Forest	7	7	Area 1	sp. 04	7	FR
Atlantic Forest	7	7	Area 1	sp. 06	7	FR
Atlantic Forest	7	7	Area 1	sp. 04	7	FR
Atlantic Forest	7	7	Area 1	sp. 04	7	FR
Atlantic Forest	7	7	Area 1	sp. 04	7	FR
Atlantic Forest	7	7	Area 1	sp. 04	7	FR
Atlantic Forest	7	7	Area 1	sp. 04	7	FR
Atlantic Forest	7	7	Area 1	sp. 04	8	FR
Atlantic Forest	7	7	Area 1	sp. 04	8	FR
Atlantic Forest	7	7	Area 1	sp. 06	8	FR
Atlantic Forest	7	7	Area 1	sp. 04	8	FR
Atlantic Forest	7	7	Area 1	sp. 04	9	FR
Atlantic Forest	7	7	Area 1	sp. 26	9	FR
Atlantic Forest	7	7	Area 1	sp. 04	9	FR
Atlantic Forest	7	7	Area 1	sp. 04	9	FR
Atlantic Forest	7	7	Area 1	sp. 04	12	FR
Atlantic Forest	7	7	Area 1	sp. 04	12	FR
Atlantic Forest	7	7	Area 1	sp. 04	12	FR
Atlantic Forest	7	7	Area 1	sp. 22	12	AI
Atlantic Forest	7	7	Area 1	sp. 06	12	FR
Atlantic Forest	7	7	Area 1	sp. 04	12	FR
Atlantic Forest	7	7	Area 1	sp. 04	12	FR
Atlantic Forest	7	7	Area 1	sp. 04	12	FR
Atlantic Forest	7	7	Area 1	sp. 06	12	FR
Atlantic Forest	7	7	Area 1	sp. 04	12	FR
Atlantic Forest	7	7	Area 1	sp. 01	12	NE
Atlantic Forest	7	7	Area 1	sp. 06	12	FR
Atlantic Forest	7	7	Area 1	sp. 04	12	FR
Atlantic Forest	8	8	Area 1	sp. 06	2	FR
Atlantic Forest	8	8	Area 1	sp. 04	2	FR
Atlantic Forest	8	8	Area 1	sp. 04	2	FR
Atlantic Forest	8	8	Area 1	sp. 04	2	FR
Atlantic Forest	8	8	Area 1	sp. 04	2	FR
Atlantic Forest	8	8	Area 1	sp. 04	2	FR
Atlantic Forest	8	8	Area 1	sp. 26	3	FR
Atlantic Forest	8	8	Area 1	sp. 22	3	AI
Atlantic Forest	8	8	Area 1	sp. 04	3	FR
Atlantic Forest	8	8	Area 1	sp. 04	3	FR
Atlantic Forest	8	8	Area 1	sp. 04	3	FR
Atlantic Forest	8	8	Area 1	sp. 04	4	FR
Atlantic Forest	8	8	Area 1	sp. 04	4	FR
Atlantic Forest	8	8	Area 1	sp. 04	5	FR
Atlantic Forest	8	8	Area 1	sp. 04	6	FR
Atlantic Forest	8	8	Area 1	sp. 04	6	FR
Atlantic Forest	8	8	Area 1	sp. 04	6	FR
Atlantic Forest	8	8	Area 1	sp. 04	10	FR
Atlantic Forest	8	8	Area 1	sp. 04	10	FR
Atlantic Forest	8	8	Area 1	sp. 04	10	FR
Atlantic Forest	8	8	Area 1	sp. 04	10	FR
Atlantic Forest	8	8	Area 1	sp. 04	12	FR
Atlantic Forest	8	8	Area 1	sp. 05	12	FR
Atlantic Forest	8	8	Area 1	sp. 04	12	FR
Atlantic Forest	8	8	Area 1	sp. 04	12	FR
Atlantic Forest	8	8	Area 1	sp. 04	12	FR
Atlantic Forest	8	8	Area 1	sp. 04	12	FR
Atlantic Forest	8	8	Area 1	sp. 04	12	FR
Atlantic Forest	9	9	Area 1	sp. 04	1	FR
Atlantic Forest	9	9	Area 1	sp. 04	1	FR
Atlantic Forest	9	9	Area 1	sp. 04	2	FR
Atlantic Forest	9	9	Area 1	sp. 04	4	FR
Atlantic Forest	9	9	Area 1	sp. 06	4	FR
Atlantic Forest	9	9	Area 1	sp. 06	4	FR
Atlantic Forest	9	9	Area 1	sp. 06	4	FR
Atlantic Forest	9	9	Area 1	sp. 04	4	FR
Atlantic Forest	9	9	Area 1	sp. 04	4	FR
Atlantic Forest	9	9	Area 1	sp. 04	5	FR
Atlantic Forest	9	9	Area 1	sp. 04	6	FR
Atlantic Forest	9	9	Area 1	sp. 06	6	FR
Atlantic Forest	9	9	Area 1	sp. 04	6	FR
Atlantic Forest	9	9	Area 1	sp. 06	7	FR
Atlantic Forest	9	9	Area 1	sp. 04	9	FR
Atlantic Forest	9	9	Area 1	sp. 04	10	FR
Atlantic Forest	9	9	Area 1	sp. 04	10	FR
Atlantic Forest	9	9	Area 1	sp. 04	12	FR
Atlantic Forest	9	9	Area 1	sp. 04	12	FR
Atlantic Forest	9	9	Area 1	sp. 06	12	FR
Atlantic Forest	9	9	Area 1	sp. 04	12	FR
Atlantic Forest	9	9	Area 1	sp. 06	12	FR
Atlantic Forest	9	9	Area 1	sp. 02	12	NE
Atlantic Forest	9	9	Area 1	sp. 02	12	NE
Atlantic Forest	10	10	Area 1	sp. 06	1	FR
Atlantic Forest	10	10	Area 1	sp. 06	1	FR
Atlantic Forest	10	10	Area 1	sp. 06	1	FR
Atlantic Forest	10	10	Area 1	sp. 22	1	AI
Atlantic Forest	10	10	Area 1	sp. 02	1	NE
Atlantic Forest	10	10	Area 1	sp. 17	1	NE
Atlantic Forest	10	10	Area 1	sp. 06	1	FR
Atlantic Forest	10	10	Area 1	sp. 02	2	NE
Atlantic Forest	10	10	Area 1	sp. 02	2	NE
Atlantic Forest	10	10	Area 1	sp. 06	2	FR
Atlantic Forest	10	10	Area 1	sp. 02	3	NE
Atlantic Forest	10	10	Area 1	sp. 04	3	FR
Atlantic Forest	10	10	Area 1	sp. 06	3	FR
Atlantic Forest	10	10	Area 1	sp. 27	7	FR
Atlantic Forest	10	10	Area 1	sp. 04	9	FR
Atlantic Forest	10	10	Area 1	sp. 06	11	FR
Atlantic Forest	10	10	Area 1	sp. 06	12	FR
Atlantic Forest	11	11	Area 1	sp. 27	1	FR
Atlantic Forest	11	11	Area 1	sp. 26	1	FR
Atlantic Forest	11	11	Area 1	sp. 04	1	FR
Atlantic Forest	11	11	Area 1	sp. 04	1	FR
Atlantic Forest	11	11	Area 1	sp. 04	1	FR
Atlantic Forest	11	11	Area 1	sp. 06	2	FR
Atlantic Forest	11	11	Area 1	sp. 06	2	FR
Atlantic Forest	11	11	Area 1	sp. 06	2	FR
Atlantic Forest	11	11	Area 1	sp. 06	2	FR
Atlantic Forest	11	11	Area 1	sp. 04	2	FR
Atlantic Forest	11	11	Area 1	sp. 04	2	FR
Atlantic Forest	11	11	Area 1	sp. 04	2	FR
Atlantic Forest	11	11	Area 1	sp. 06	2	FR
Atlantic Forest	11	11	Area 1	sp. 06	2	FR
Atlantic Forest	11	11	Area 1	sp. 06	2	FR
Atlantic Forest	11	11	Area 1	sp. 06	3	FR
Atlantic Forest	11	11	Area 1	sp. 06	3	FR
Atlantic Forest	11	11	Area 1	sp. 04	3	FR
Atlantic Forest	11	11	Area 1	sp. 06	3	FR
Atlantic Forest	11	11	Area 1	sp. 04	3	FR
Atlantic Forest	11	11	Area 1	sp. 04	3	FR
Atlantic Forest	11	11	Area 1	sp. 06	3	FR
Atlantic Forest	11	11	Area 1	sp. 06	3	FR
Atlantic Forest	11	11	Area 1	sp. 06	3	FR
Atlantic Forest	11	11	Area 1	sp. 06	3	FR
Atlantic Forest	11	11	Area 1	sp. 06	4	FR
Atlantic Forest	11	11	Area 1	sp. 25	4	FR
Atlantic Forest	11	11	Area 1	sp. 06	4	FR
Atlantic Forest	11	11	Area 1	sp. 04	4	FR
Atlantic Forest	11	11	Area 1	sp. 06	5	FR
Atlantic Forest	11	11	Area 1	sp. 06	5	FR
Atlantic Forest	11	11	Area 1	sp. 04	5	FR
Atlantic Forest	11	11	Area 1	sp. 04	7	FR
Atlantic Forest	11	11	Area 1	sp. 06	7	FR
Atlantic Forest	11	11	Area 1	sp. 06	7	FR
Atlantic Forest	11	11	Area 1	sp. 06	7	FR
Atlantic Forest	11	11	Area 1	sp. 06	7	FR
Atlantic Forest	11	11	Area 1	sp. 06	7	FR
Atlantic Forest	11	11	Area 1	sp. 06	7	FR
Atlantic Forest	11	11	Area 1	sp. 04	7	FR
Atlantic Forest	11	11	Area 1	sp. 04	9	FR
Atlantic Forest	11	11	Area 1	sp. 04	9	FR
Atlantic Forest	11	11	Area 1	sp. 06	10	FR
Atlantic Forest	11	11	Area 1	sp. 04	10	FR
Atlantic Forest	11	11	Area 1	sp. 06	11	FR
Atlantic Forest	11	11	Area 1	sp. 20	11	GI
Atlantic Forest	11	11	Area 1	sp. 04	11	FR
Atlantic Forest	11	11	Area 1	sp. 04	11	FR
Atlantic Forest	11	11	Area 1	sp. 04	11	FR
Atlantic Forest	11	11	Area 1	sp. 04	12	FR
Atlantic Forest	11	11	Area 1	sp. 04	12	FR
Atlantic Forest	11	11	Area 1	sp. 04	12	FR
Atlantic Forest	11	11	Area 1	sp. 04	12	FR
Atlantic Forest	11	11	Area 1	sp. 04	12	FR
Atlantic Forest	11	11	Area 1	sp. 06	12	FR
Atlantic Forest	11	11	Area 1	sp. 06	12	FR
Atlantic Forest	11	11	Area 1	sp. 06	12	FR
Atlantic Forest	11	11	Area 1	sp. 06	12	FR
Atlantic Forest	11	11	Area 1	sp. 01	12	NE
Atlantic Forest	11	11	Area 1	sp. 02	12	NE
Atlantic Forest	11	11	Area 1	sp. 04	12	FR
Atlantic Forest	11	11	Area 1	sp. 04	12	FR
Atlantic Forest	11	11	Area 1	sp. 04	12	FR
Atlantic Forest	11	11	Area 1	sp. 04	12	FR
Atlantic Forest	11	11	Area 1	sp. 04	12	FR
Atlantic Forest	11	11	Area 1	sp. 04	12	FR
Atlantic Forest	11	11	Area 1	sp. 04	12	FR
Atlantic Forest	12	12	Area 1	sp. 06	2	FR
Atlantic Forest	12	12	Area 1	sp. 11	2	SA
Atlantic Forest	12	12	Area 1	sp. 06	2	FR
Atlantic Forest	12	12	Area 1	sp. 06	3	FR
Atlantic Forest	12	12	Area 1	sp. 06	3	FR
Atlantic Forest	12	12	Area 1	sp. 04	3	FR
Atlantic Forest	12	12	Area 1	sp. 06	3	FR
Atlantic Forest	12	12	Area 1	sp. 06	3	FR
Atlantic Forest	12	12	Area 1	sp. 06	3	FR
Atlantic Forest	12	12	Area 1	sp. 06	3	FR
Atlantic Forest	12	12	Area 1	sp. 17	3	NE
Atlantic Forest	12	12	Area 1	sp. 04	4	FR
Atlantic Forest	12	12	Area 1	sp. 04	4	FR
Atlantic Forest	12	12	Area 1	sp. 01	4	NE
Atlantic Forest	12	12	Area 1	sp. 06	4	FR
Atlantic Forest	12	12	Area 1	sp. 06	4	FR
Atlantic Forest	12	12	Area 1	sp. 04	4	FR
Atlantic Forest	12	12	Area 1	sp. 06	4	FR
Atlantic Forest	12	12	Area 1	sp. 06	4	FR
Atlantic Forest	12	12	Area 1	sp. 06	4	FR
Atlantic Forest	12	12	Area 1	sp. 06	5	FR
Atlantic Forest	12	12	Area 1	sp. 22	5	AI
Atlantic Forest	12	12	Area 1	sp. 06	6	FR
Atlantic Forest	12	12	Area 1	sp. 06	8	FR
[truncated: 2,109 more rows]
